# Supplementary material for: Transcriptomic analysis identifies novel genes and pathways for salt stress responses in Suaeda salsa leaves
Source: Sci Rep. 2020 Mar 6;10:4236. doi: 10.1038/s41598-020-61204-x (PMC7060309; doi:10.1038/s41598-020-61204-x)
Supplement: Supplementary file 1 — Dataset 1. [file 41598_2020_61204_MOESM1_ESM.xlsx]

## Sheet: Table S1
Title: Transcriptome analysis of salt stress responses in Suaeda salsa leaves
Authers: Xuejie Zhang†, Yan Yao†, Xiaotong Li, Luoyan Zhang* and Shoujin Fan*
Table S1 Information of dys-regulated in S. salsa under salt stress.
Up-regulated
Unigene ID	log2FoldChange	Arabidopsis ID
Cluster-12522.25795	3.5588	AT5G26170
Cluster-11744.0	3.146	AT1G80840
Cluster-12522.46309	1.681	AT1G62300
Cluster-12522.61131	1.0811	AT4G11070
Cluster-12522.14353	1.0296	AT1G28520
Cluster-12522.33007	1.3192	AT2G18280
Cluster-12522.48726	6.276	AT3G10030
Cluster-12522.69399	1.4716	AT3G25990
Cluster-12522.58920	5.3437	AT5G60970
Cluster-12522.20528	4.7316	AT5G51910
Cluster-12522.63122	2.7587	AT1G67260
Cluster-12522.20526	1.2145	AT5G51910
Cluster-12522.54582	9.1205	AT2G47070
Cluster-12522.67017	7.4901	AT2G47070
Cluster-12522.60981	4.6374	AT3G60030
Cluster-12522.30134	3.1312	AT3G60030
Cluster-12522.1652	1.9647	AT5G50670
Cluster-12522.39431	1.2909	AT1G69170
Cluster-12522.18891	2.2511	AT4G24020
Cluster-12522.60362	7.6675	AT1G32700
Cluster-12522.3194	3.9763	AT2G12646
Cluster-5344.2	3.84	AT3G60670
Cluster-12522.22382	1.1771	AT1G10170
Cluster-12522.71394	6.5136	AT1G30500
Cluster-12522.71608	5.6186	AT1G30500
Cluster-12522.65539	4.2957	AT3G20910
Cluster-12522.8535	3.3317	AT3G20910
Cluster-12522.42520	2.8017	AT5G12840
Cluster-12522.39642	1.6701	AT5G63470
Cluster-12522.31763	1.1964	AT4G14540
Cluster-8916.0	6.4933	AT2G18060
Cluster-12522.17959	3.5921	AT1G64100
Cluster-12522.17688	2.0655	AT4G27410
Cluster-12522.55716	2.0473	AT3G15510
Cluster-12522.71304	1.7829	AT5G61430
Cluster-12522.39867	1.5334	AT5G13180
Cluster-12522.51248	1.3405	AT1G01720
Cluster-12522.60904	5.7357	AT1G70000
Cluster-12522.18843	3.7774	AT3G09600
Cluster-12522.7655	3.1432	AT2G44430
Cluster-10720.0	3.0502	AT5G49620
Cluster-12522.49732	2.7903	AT3G46130
Cluster-12522.9333	2.0653	AT3G09600
Cluster-12522.18845	1.9538	AT5G02840
Cluster-12522.52084	1.9373	AT1G49950
Cluster-12522.29653	1.7179	AT5G17300
Cluster-12522.17050	1.4593	AT3G09600
Cluster-12522.65982	1.3458	AT5G17300
Cluster-12522.13998	1.2115	AT1G17520
Cluster-12522.23328	1.0511	AT1G17520
Cluster-11702.0	7.0177	AT3G57230
Cluster-3797.1	5.8066	AT3G57230
Cluster-12522.21650	5.5083	AT4G24540
Cluster-12522.21646	2.6884	AT4G24540
Cluster-12522.20221	2.6283	AT4G24540
Cluster-12522.8710	2.0294	AT5G13790
Cluster-12522.48678	1.6386	AT4G24540
Cluster-12522.47198	1.5798	AT5G60910
Cluster-12522.30506	1.0781	AT3G55770
Cluster-12522.60404	1.8966	AT4G11660
Cluster-12522.44151	1.2442	AT4G18880
Cluster-12522.45580	7.4678	AT1G52150
Cluster-12522.50414	4.7189	AT1G52150
Cluster-12522.49490	4.3361	AT3G19510
Cluster-12522.57518	3.6116	AT4G36870
Cluster-12522.12977	2.624	AT1G75430
Cluster-12522.23710	2.5581	AT2G46680
Cluster-12522.52184	2.4398	AT5G25220
Cluster-12522.53056	2.4135	AT3G01470
Cluster-12522.53054	2.3635	AT3G01470
Cluster-12522.45819	2.1966	AT5G25220
Cluster-12522.34384	1.9163	AT3G01470
Cluster-12522.41838	1.8939	AT2G46680
Cluster-12522.3937	1.8181	AT5G53980
Cluster-12522.57520	1.8086	AT5G41410
Cluster-12522.39034	1.6703	AT3G01470
Cluster-12522.15150	1.4291	AT2G23760
Cluster-12522.57519	1.4229	AT5G41410
Cluster-12522.25492	1.1593	AT2G46680
Cluster-12522.71579	1.6456	AT1G07530
Cluster-12522.19813	1.3127	AT2G29060
Cluster-12522.30751	1.106	AT1G50420
Cluster-12522.20679	9.3644	AT2G01060
Cluster-12522.4472	8.8034	AT5G06800
Cluster-12522.65799	8.3377	AT5G06800
Cluster-12522.44350	7.9074	AT3G16857
Cluster-8725.0	4.8083	AT2G01060
Cluster-12522.70711	4.6229	AT1G79430
Cluster-12522.34715	1.4309	AT4G28610
Cluster-12522.20678	1.2592	AT2G01060
Cluster-12522.21302	1.0362	AT4G13640
Cluster-12522.71439	9.7623	AT1G52520
Cluster-1211.4	9.0781	AT4G38180
Cluster-12522.12523	8.0234	AT1G52520
Cluster-12522.70211	5.6931	AT4G38180
Cluster-12522.13823	5.1899	AT1G52520
Cluster-12522.13819	4.6646	AT1G52520
Cluster-12522.35445	3.14	AT1G10240
Cluster-12522.24228	6.3324	AT3G12680
Cluster-12522.49000	3.3201	AT3G18640
Cluster-12522.7621	1.8336	AT2G24830
Cluster-12522.65142	1.1692	AT2G24830
Cluster-12522.50251	1.069	AT1G21580
Cluster-12522.40979	1.0038	AT1G21580
Cluster-12522.3663	3.241	AT1G27730
Cluster-12522.32572	2.2251	AT1G27730
Cluster-12522.51440	3.0521	AT1G30970
Cluster-12522.39507	2.7632	AT2G28200
Cluster-12522.31925	1.3104	AT1G03840
Cluster-12522.38461	1.1557	AT3G50700
Cluster-12522.27271	1.1401	AT4G02670
Cluster-12522.53180	7.2709	AT4G17570
Cluster-12522.51990	6.4676	AT2G26580
Cluster-12522.21091	1.5058	AT2G34140
Cluster-12522.19305	1.4865	AT4G20380
Cluster-12522.41358	7.0398	AT4G38900
Cluster-12522.61103	3.8604	AT1G19490
Cluster-12522.18459	2.6721	AT2G41070
Cluster-12522.18457	2.5382	AT2G41070
Cluster-12522.47885	2.5321	AT1G45249
Cluster-12522.44072	2.018	AT1G45249
Cluster-12522.44071	1.7343	AT1G45249
Cluster-12522.25382	1.4457	AT3G19290
Cluster-12522.25383	1.1282	AT1G45249
Cluster-12522.20303	1.0009	AT2G40950
Cluster-12522.12729	8.9916	AT4G02590
Cluster-12522.65065	6.7972	AT1G68810
Cluster-12589.0	5.052	AT1G71200
Cluster-12522.20059	2.8986	AT1G22490
Cluster-12522.36774	2.7676	AT3G07340
Cluster-12694.1	2.7013	AT5G54680
Cluster-12522.15350	1.1511	AT4G09180
Cluster-12522.46424	1.3622	AT1G75080
Cluster-12522.18986	5.9284	AT1G19220
Cluster-9108.0	4.7366	AT1G49475
Cluster-12522.49786	3.952	AT1G19220
Cluster-12522.67161	8.5215	AT4G36920
Cluster-12522.28286	7.8771	AT2G41710
Cluster-12522.63782	6.4975	AT4G13040
Cluster-12522.42020	3.7423	AT3G14230
Cluster-4723.0	3.3469	AT1G21910
Cluster-12522.5681	2.7592	AT1G13260
Cluster-12522.10043	2.2232	AT2G47520
Cluster-12522.35031	1.9057	AT3G14230
Cluster-12522.9186	1.3206	AT3G23240
Cluster-12522.39299	2.1225	AT3G27820
Cluster-12522.25968	8.4221	AT2G47730
Cluster-12522.67074	4.984	AT2G47730
Cluster-12522.44190	4.9234	AT5G62480
Cluster-12522.38781	1.1846	AT2G47730
Cluster-12522.55292	7.8413	AT1G65820
Cluster-12522.48422	7.5619	AT5G26710
Cluster-12522.26569	7.282	AT5G26710
Cluster-12522.42819	1.7702	AT5G26710
Cluster-12522.20682	8.9494	AT2G48150
Cluster-12522.30255	11.387	AT4G35000
Cluster-12522.1335	9.3475	AT1G07890
Cluster-12522.70281	7.6367	AT3G09640
Cluster-12522.70187	6.7285	AT3G09640
Cluster-12522.47405	2.4404	AT3G09640
Cluster-12522.47411	2.3758	AT3G09640
Cluster-12522.27398	10.22	AT1G70940
Cluster-12522.5587	7.4611	AT5G03840
Cluster-12522.19444	7.0742	AT1G50500
Cluster-12522.65068	4.2383	AT2G14740
Cluster-12522.32070	2.9234	AT1G03950
Cluster-12522.18599	2.4784	AT1G70940
Cluster-12522.55996	2.2882	AT1G30900
Cluster-12522.14765	1.9972	AT3G58600
Cluster-12522.66860	1.5167	AT3G58600
Cluster-12522.19715	1.3931	AT4G16520
Cluster-12522.40232	1.2992	AT1G30900
Cluster-12522.22616	1.1545	AT1G08820
Cluster-12522.38885	1.1387	AT4G16520
Cluster-12522.46727	1.0881	AT1G70940
Cluster-12522.60819	1.0852	AT2G05630
Cluster-3488.0	8.986	AT4G32150
Cluster-12522.21881	6.4944	AT3G54300
Cluster-12522.17025	1.9809	AT2G43070
Cluster-12522.28335	1.0409	AT5G46860
Cluster-2062.0	8.0489	AT1G17810
Cluster-12522.41534	3.3933	AT1G55730
Cluster-12522.71406	3.4513	AT3G05030
Cluster-12522.45367	7.9908	AT4G04850
Cluster-12522.53779	7.4636	AT3G43790
Cluster-12522.13078	7.0826	AT3G09470
Cluster-12522.70981	5.8478	AT5G13740
Cluster-5393.0	4.629	AT3G09470
Cluster-12522.51773	1.0541	AT2G35060
Cluster-12522.21739	1.0066	AT3G02050
Cluster-12522.63379	7.7613	AT2G24610
Cluster-12522.63380	6.8615	AT2G24610
Cluster-12522.61704	5.4974	AT5G15410
Cluster-8933.1	4.7048	AT2G26650
Cluster-12522.23936	3.8551	AT5G53130
Cluster-12522.57606	3.7656	AT5G15410
Cluster-12522.50117	3.6349	AT5G53130
Cluster-12522.51273	3.108	AT5G53130
Cluster-12522.14127	2.6024	AT5G53130
Cluster-12522.63187	2.4546	AT2G28260
Cluster-12522.42291	2.1492	AT5G53130
Cluster-12522.32690	2.1427	AT5G53130
Cluster-12522.48701	1.8561	AT5G53130
Cluster-12522.48930	1.8261	AT1G30270
Cluster-12522.32100	1.7783	AT4G00630
Cluster-12522.44334	1.6997	AT5G15410
Cluster-12522.46526	8.1116	AT5G45970
Cluster-12522.6460	1.4211	AT5G60740
Cluster-2925.0	6.749	AT1G80760
Cluster-11454.0	1.0809	AT1G80760
Cluster-6177.0	4.2464	AT3G63380
Cluster-12522.65361	3.8665	AT5G57110
Cluster-12522.56244	2.591	AT3G57330
Cluster-12522.50415	3.2548	AT4G29900
Cluster-12522.49923	2.2946	AT4G29900
Cluster-12522.48625	7.5164	AT4G37640
Cluster-12522.43268	4.3234	AT5G57110
Cluster-12522.37436	6.8197	AT3G21180
Cluster-12522.35478	6.6912	AT3G21180
Cluster-12522.32961	6.2905	AT5G57110
Cluster-12522.31269	2.3005	AT5G57110
Cluster-12522.29064	3.6871	AT5G57110
Cluster-12522.26689	2.1207	AT3G57330
Cluster-12522.39756	7.08	AT4G37270
Cluster-12522.69963	5.3374	AT1G16820
Cluster-12522.16411	4.869	AT5G44790
Cluster-12522.16413	4.6202	AT5G44790
Cluster-12522.39683	4.3885	AT5G44790
Cluster-12522.30339	3.996	AT4G33520
Cluster-12522.62085	2.9717	AT4G30110
Cluster-12522.45430	2.4178	AT4G30110
Cluster-12522.15193	1.9501	AT3G44110
Cluster-12522.16722	1.4167	AT3G44110
Cluster-12522.29792	1.33	AT4G38920
Cluster-12522.34201	1.3129	AT4G27500
Cluster-12522.20401	8.2927	AT3G09740
Cluster-12522.44637	5.7135	AT3G09740
Cluster-12522.44639	5.3703	AT3G09740
Cluster-12522.28998	4.2139	AT3G07100
Cluster-12522.30715	2.2346	AT3G09740
Cluster-12522.52710	1.848	AT3G09740
Cluster-12522.33748	1.7079	AT3G27530
Cluster-12522.18861	1.5862	AT3G09740
Cluster-12522.21468	1.4785	AT3G09740
Cluster-12522.34303	1.1349	AT5G43670
Cluster-12522.30526	3.8279	AT5G49890
Cluster-12522.3333	3.546	AT3G27170
Cluster-12522.18486	1.0108	AT5G49890
Cluster-12522.71193	4.0679	AT2G38170
Cluster-12522.69849	6.4248	AT3G51860
Cluster-12522.69582	4.8681	AT3G51860
Cluster-12522.40320	3.6558	AT3G51860
Cluster-12522.36150	2.1689	AT3G51860
Cluster-12522.35194	1.7506	AT3G51860
Cluster-12522.30457	3.0011	AT3G51860
Cluster-12522.43124	1.3655	AT1G54115
Cluster-8614.0	7.7681	AT3G02040
Cluster-12522.50042	2.368	AT2G33770
Cluster-12522.42765	2.3539	AT2G33770
Cluster-12522.42764	2.5075	AT2G33770
Cluster-12522.34856	1.1974	AT5G34850
Cluster-12522.25577	2.3874	AT3G47420
Cluster-12522.23557	2.3788	AT2G33770
Cluster-12522.23555	1.745	AT2G33770
Cluster-12522.15437	4.363	AT2G33770
Cluster-12522.1327	2.4583	AT3G02040
Cluster-12522.12939	1.4205	AT4G17550
Cluster-7481.0	3.9806	AT5G14870
Cluster-5768.2	5.2051	AT5G14870
Cluster-12522.49127	5.5944	AT2G17780
Cluster-12522.37818	12.807	AT5G06290
Cluster-12522.35756	12.804	AT4G14200
Cluster-12522.39544	12.776	AT1G63770
Cluster-12522.9457	12.71
Cluster-12522.19536	12.572	AT5G54490
Cluster-12522.21927	12.288	AT1G30910
Cluster-12522.42518	12.023	AT3G28040
Cluster-12522.47100	11.643	AT1G68570
Cluster-354.0	11.596
Cluster-12522.22421	11.547	AT2G26770
Cluster-12522.56484	11.417	AT5G02830
Cluster-12522.20299	11.404	AT1G68490
Cluster-12522.24286	11.396	AT2G36480
Cluster-12522.30363	11.381	AT3G22630
Cluster-12522.24717	11.281	AT1G05055
Cluster-12522.44921	11.242	AT4G03200
Cluster-12522.49165	11.08	AT5G54490
Cluster-12522.35119	11.069	AT1G79090
Cluster-1738.0	11.026	AT4G23180
Cluster-12522.33915	10.897	AT3G22960
Cluster-12522.44132	10.771	AT1G61260
Cluster-12522.48827	10.663	AT2G30000
Cluster-12522.65274	10.606	AT2G32000
Cluster-12522.41078	10.482	AT1G80440
Cluster-12522.17745	10.475	AT3G13570
Cluster-12522.41187	10.391	AT5G53460
Cluster-12522.45937	10.382	AT5G28960
Cluster-12522.46852	10.368	AT5G07360
Cluster-12522.11734	10.346	AT3G56490
Cluster-12522.22720	10.277	AT1G11300
Cluster-12522.38735	10.269	AT2G42040
Cluster-12522.18371	10.255	AT2G19710
Cluster-12522.51121	10.237	AT3G25230
Cluster-12522.35535	10.16	AT1G28540
Cluster-12522.23711	10.155	AT5G12220
Cluster-12522.45198	10.071	AT3G13470
Cluster-12522.58712	10.023	AT3G55060
Cluster-12522.28184	9.9769	AT4G01010
Cluster-12522.56133	9.9533	AT3G24740
Cluster-12522.42263	9.945	AT4G17040
Cluster-12522.25451	9.8554	AT1G26850
Cluster-12522.39102	9.8401	AT1G77710
Cluster-12522.32409	9.8327	AT1G71500
Cluster-12522.39780	9.8323	AT3G18870
Cluster-12522.7081	9.7826	AT3G45940
Cluster-12522.37251	9.7647	AT1G09690
Cluster-12522.44224	9.7646	AT1G79915
Cluster-12522.46321	9.7367	AT3G11500
Cluster-12522.11531	9.7094	AT1G45616
Cluster-12522.5725	9.6304
Cluster-12522.50485	9.6067	AT1G74530
Cluster-12522.26472	9.5988	AT4G04350
Cluster-12522.39932	9.5557	AT3G18390
Cluster-12522.27448	9.5327	AT4G30790
Cluster-12522.40170	9.5086	AT1G75640
Cluster-12522.58893	9.4916	AT4G34030
Cluster-12522.7816	9.4888
Cluster-12522.10744	9.4735	AT5G06310
Cluster-12522.40725	9.3555	AT3G14470
Cluster-12522.9519	9.3501	AT1G50170
Cluster-12522.25190	9.3101	AT3G07180
Cluster-12522.47568	9.2954	AT2G01460
Cluster-12522.26988	9.2829
Cluster-12522.12369	9.2729	AT4G39870
Cluster-12522.44690	9.2675	AT1G06150
Cluster-12522.59275	9.2247	AT5G04550
Cluster-12522.61882	9.2144	AT2G33855
Cluster-12522.40523	9.21	AT4G14130
Cluster-12522.15377	9.1908	AT3G10070
Cluster-12522.67282	9.1795
Cluster-12522.42082	9.178	AT2G32850
Cluster-12522.14627	9.1611	AT3G21480
Cluster-12522.29513	9.1214	AT2G39130
Cluster-12522.3199	9.1179	AT5G64370
Cluster-12522.60591	9.1071	AT3G50920
Cluster-12522.43200	9.0742	AT2G36630
Cluster-12522.71523	9.0542	AT1G53920
Cluster-5985.0	9.0359	AT3G16720
Cluster-12522.3827	9.0353	AT2G21820
Cluster-12522.70567	9.0329	AT1G53920
Cluster-12522.20854	9.0052	AT1G17550
Cluster-12522.52244	8.9728	AT5G12200
Cluster-12522.70134	8.9674	AT3G05850
Cluster-12522.18003	8.9555	AT5G56850
Cluster-12522.70416	8.9372	AT5G51160
Cluster-12522.39812	8.9139	AT2G03220
Cluster-12522.58223	8.8973	AT4G38060
Cluster-12515.0	8.8888	AT1G77360
Cluster-12522.23921	8.8783	AT4G23170
Cluster-12522.14469	8.8766
Cluster-12522.28270	8.8598	AT3G63390
Cluster-12522.44725	8.8388	AT1G30910
Cluster-12522.62952	8.8345	AT2G04235
Cluster-12522.7478	8.8278	AT1G06620
Cluster-12522.64114	8.8051	AT5G16120
Cluster-12522.69763	8.7942	AT1G31500
Cluster-12522.34935	8.7921	AT5G21090
Cluster-12522.59986	8.7921	AT5G59190
Cluster-12522.21917	8.7783	AT3G16260
Cluster-12522.48665	8.7759	AT3G63440
Cluster-12522.35492	8.7756	AT1G50300
Cluster-12522.7191	8.7745
Cluster-12522.5121	8.7636	AT3G48000
Cluster-12522.15260	8.7592	AT4G00060
Cluster-12522.57430	8.7586	AT3G57430
Cluster-12522.15657	8.7575	AT4G21470
Cluster-12522.9684	8.7519	AT3G55060
Cluster-12522.9126	8.75	AT1G77720
Cluster-12522.26174	8.7144	AT4G16380
Cluster-12522.24926	8.7081	AT3G14690
Cluster-12522.12318	8.6765	AT3G14840
Cluster-12522.61070	8.676	AT5G53140
Cluster-12522.40122	8.6757	AT1G71360
Cluster-12522.70168	8.6682
Cluster-12522.34290	8.6533	AT5G11520
Cluster-12522.6084	8.6498
Cluster-12522.21609	8.6342	AT4G23660
Cluster-12522.14785	8.6228
Cluster-12522.59039	8.588	AT1G47890
Cluster-3655.0	8.5854	AT3G17450
Cluster-12522.16911	8.5825	AT4G38600
Cluster-12522.45431	8.577	AT1G48090
Cluster-12522.16371	8.5704
Cluster-12522.55549	8.5696	AT3G59140
Cluster-12522.12201	8.5553
Cluster-12522.33082	8.5314	AT5G22770
Cluster-12522.4865	8.5311	AT5G17070
Cluster-12522.63119	8.5228	AT3G16260
Cluster-8946.1	8.5201	AT4G31500
Cluster-12522.69476	8.5019	AT4G30790
Cluster-12522.24007	8.4878	AT1G28440
Cluster-3677.5	8.4755	AT1G62910
Cluster-12522.43039	8.4736	AT3G57910
Cluster-9175.0	8.4621	AT3G54860
Cluster-12522.15510	8.4581	AT5G01850
Cluster-12522.22643	8.4551	AT1G62310
Cluster-12522.44197	8.4456
Cluster-12522.47469	8.439	AT1G69040
Cluster-12522.69249	8.437	AT3G23610
Cluster-12522.48297	8.4319	AT3G50670
Cluster-12522.65644	8.4273	AT1G02960
Cluster-12522.6626	8.4264	AT5G40240
Cluster-12522.870	8.4252	AT5G15700
Cluster-12522.17508	8.4227	AT1G18090
Cluster-12522.71563	8.4106	AT3G48000
Cluster-12522.27387	8.4099	AT3G57050
Cluster-12522.37135	8.3997	AT4G16770
Cluster-12522.5660	8.3719	AT5G26850
Cluster-12522.57770	8.3717	AT1G62910
Cluster-12522.36505	8.3591	AT4G27220
Cluster-12522.48016	8.3531	AT2G41790
Cluster-12522.10853	8.3344	AT5G63020
Cluster-12522.1511	8.333	AT1G60420
Cluster-12522.61031	8.3295	AT3G49680
Cluster-12522.193	8.3232	AT1G21210
Cluster-12522.4297	8.3203	AT5G39990
Cluster-12522.6356	8.315	AT3G23610
Cluster-12522.7458	8.3146
Cluster-12522.65051	8.2955	AT4G23180
Cluster-12522.39316	8.2755
Cluster-12522.48007	8.2754	AT3G52990
Cluster-12522.24689	8.2614	AT1G50030
Cluster-10451.0	8.2592
Cluster-12522.58903	8.2589	AT5G07360
Cluster-12522.55807	8.2425	AT5G12220
Cluster-12657.0	8.2085	AT3G42170
Cluster-98.0	8.2062
Cluster-12522.18106	8.1766	AT5G50840
Cluster-12522.44564	8.1687	AT1G80560
Cluster-12522.23309	8.1664	AT2G39890
Cluster-12522.8993	8.1583	AT1G07270
Cluster-12522.55579	8.1446	AT3G60740
Cluster-12522.19445	8.1309	AT4G39120
Cluster-10697.0	8.1307	AT4G23180
Cluster-12522.15853	8.1244	AT2G47160
Cluster-12522.18546	8.1233	AT2G31660
Cluster-12522.71370	8.1146	AT1G53920
Cluster-12522.46844	8.1082	AT4G39460
Cluster-12522.67905	8.1056	AT2G21820
Cluster-12522.59455	8.1044	AT2G32970
Cluster-12522.55527	8.104	AT5G60930
Cluster-12522.70115	8.0994
Cluster-12522.69523	8.0945	AT3G56840
Cluster-12522.63229	8.0601	AT3G21700
Cluster-12522.59182	8.0559
Cluster-12522.6564	8.0416	AT5G54250
Cluster-12522.47474	8.0381	AT5G17570
Cluster-12522.25146	8.0347	AT2G17500
Cluster-12522.61749	8.0257	AT5G60990
Cluster-12522.68156	8.0257	AT2G32000
Cluster-12522.36982	8.0149	AT2G41740
Cluster-12522.57814	8.0013
Cluster-56.0	8.0008	AT5G63080
Cluster-12522.70150	7.9967	AT3G22880
Cluster-12522.26375	7.9948	AT5G51170
Cluster-12522.7286	7.9782	AT2G01860
Cluster-12522.55372	7.9774	AT5G65160
Cluster-12522.16923	7.9558	AT5G35180
Cluster-12522.69674	7.955	AT1G77360
Cluster-12522.12682	7.9535
Cluster-12522.1620	7.9523	AT1G77360
Cluster-12522.38740	7.9461	AT1G80440
Cluster-12522.67552	7.9433	AT5G47435
Cluster-12522.70070	7.9422
Cluster-12522.51997	7.9207	AT1G66540
Cluster-12522.1722	7.9158	AT1G14870
Cluster-12522.17638	7.9137	AT5G46070
Cluster-12522.28509	7.9135	AT1G05600
Cluster-12522.8344	7.8965
Cluster-12522.23715	7.8896	AT5G12220
Cluster-12522.50453	7.8877	AT4G00500
Cluster-12522.70680	7.8853
Cluster-12522.25506	7.8803	AT1G21710
Cluster-12522.4547	7.8771	AT3G26720
Cluster-12522.70073	7.873	AT4G29090
Cluster-12522.63095	7.8682	AT2G18650
Cluster-12522.5936	7.8417	AT3G53150
Cluster-12522.39459	7.8399	AT4G27460
Cluster-12522.70808	7.8392	AT3G22880
Cluster-12522.21277	7.839	AT2G17410
Cluster-12522.23474	7.8352	AT3G04490
Cluster-12522.67907	7.8305
Cluster-12522.29220	7.8236	AT3G46290
Cluster-12522.71484	7.8159	AT4G14930
Cluster-12522.59667	7.8013	AT1G47890
Cluster-12522.6600	7.7819	AT3G48280
Cluster-8398.0	7.7795	AT3G26310
Cluster-12522.29102	7.7697	AT5G03870
Cluster-12522.28	7.7682
Cluster-12522.27234	7.7669	AT3G57300
Cluster-12522.6758	7.7666	AT5G05700
Cluster-12522.13623	7.756	AT3G28960
Cluster-12522.63957	7.756	AT5G16810
Cluster-7511.0	7.755	AT3G56840
Cluster-12522.55070	7.7512	AT5G50460
Cluster-12522.954	7.7489	AT3G48520
Cluster-12522.964	7.7468
Cluster-12522.24115	7.7422	AT4G29260
Cluster-12522.15197	7.7392	AT3G51550
Cluster-12522.8473	7.7381	AT3G15710
Cluster-12522.71538	7.7268
Cluster-12522.2742	7.7261	AT1G79550
Cluster-12522.65048	7.7195	AT3G50920
Cluster-12522.29185	7.7159	AT1G05300
Cluster-642.0	7.7124	AT5G53940
Cluster-12522.53555	7.709
Cluster-12522.60482	7.7075	AT3G03305
Cluster-12522.61988	7.7069	AT1G31500
Cluster-12522.3773	7.7043	AT5G67570
Cluster-12522.14558	7.7015	AT2G32950
Cluster-12522.64597	7.7003	AT5G13970
Cluster-12522.15429	7.694	AT2G37560
Cluster-12522.70180	7.6883	AT3G25805
Cluster-12522.32422	7.6861	AT3G52120
Cluster-12522.1655	7.6828	AT1G32380
Cluster-12522.830	7.6767
Cluster-12522.66453	7.6617	AT2G04700
Cluster-12522.51993	7.6463	AT4G10970
Cluster-12522.30886	7.6439	AT5G06120
Cluster-12522.11256	7.6413	AT5G62960
Cluster-12522.49083	7.6297
Cluster-12522.47012	7.6133	AT1G54100
Cluster-12522.3416	7.6113	AT1G68010
Cluster-12522.426	7.6108
Cluster-12522.67485	7.6072	AT5G55060
Cluster-10613.0	7.6069	AT4G23160
Cluster-12522.46125	7.6065	AT1G04200
Cluster-4604.0	7.5997	AT4G25800
Cluster-12522.13377	7.5904	AT2G37150
Cluster-12522.56486	7.5795	AT5G02830
Cluster-12522.70152	7.5506	AT2G34930
Cluster-12522.7239	7.5494	AT5G51170
Cluster-12522.24835	7.5378
Cluster-12522.60110	7.5309	AT4G23140
Cluster-56.1	7.5302	AT5G63080
Cluster-12522.57815	7.5279
Cluster-12522.12622	7.5252	AT2G17500
Cluster-12522.12854	7.5251
Cluster-12522.70422	7.5146	AT3G49680
Cluster-6919.0	7.5118	AT2G41200
Cluster-12522.19373	7.5106	AT5G06810
Cluster-12522.3722	7.5091	AT4G05200
Cluster-12522.70550	7.5036
Cluster-12522.19803	7.4988	AT4G38470
Cluster-12522.27937	7.497	AT4G25390
Cluster-12522.27645	7.4883	AT4G27220
Cluster-12522.56188	7.4839	AT5G46100
Cluster-5000.0	7.4813
Cluster-12522.1881	7.4699	AT5G01230
Cluster-12522.54345	7.465	AT5G47380
Cluster-12522.41335	7.4628	AT5G26600
Cluster-12522.69917	7.4613	AT3G50920
Cluster-12522.28734	7.4527	AT3G22960
Cluster-12522.49207	7.4448	AT1G26230
Cluster-12522.3745	7.4443	AT5G64560
Cluster-12522.51850	7.4396	AT1G54390
Cluster-11979.0	7.4359	AT5G49960
Cluster-12522.15482	7.433
Cluster-12522.11953	7.4151	AT5G25900
Cluster-12522.10017	7.4079	AT1G22950
Cluster-12522.59434	7.4056	AT1G15520
Cluster-12522.66771	7.4052	AT4G21215
Cluster-12522.13374	7.3987	AT5G20130
Cluster-12522.54963	7.3937	AT5G38710
Cluster-12522.53707	7.3924	AT1G58200
Cluster-12522.16394	7.3845	AT5G60990
Cluster-6794.0	7.3779	AT1G66920
Cluster-12522.49482	7.3766	AT3G22360
Cluster-12522.50258	7.3696	AT4G33110
Cluster-12522.9134	7.3674	AT3G16230
Cluster-12522.53033	7.3661	AT3G50920
Cluster-12522.5517	7.3657	AT5G48970
Cluster-12522.63111	7.3573	AT5G26760
Cluster-12522.52777	7.3494	AT3G45770
Cluster-12522.10710	7.3403	AT5G05920
Cluster-12522.57841	7.3391	AT1G12370
Cluster-12522.181	7.3387	AT3G19210
Cluster-2910.0	7.3299	AT3G14470
Cluster-11440.0	7.3264	AT1G19260
Cluster-12522.15114	7.3244	AT4G32900
Cluster-12522.19182	7.3203	AT4G14870
Cluster-12522.24310	7.3176	AT2G21370
Cluster-10977.0	7.3154
Cluster-12522.17151	7.3032	AT4G25820
Cluster-12522.2950	7.2943	AT1G74190
Cluster-12522.25694	7.2831	AT3G17810
Cluster-12522.64470	7.2802	AT5G26610
Cluster-12522.35591	7.2793	AT3G60190
Cluster-12522.25472	7.2774
Cluster-12522.3757	7.2752	AT3G09760
Cluster-339.0	7.2745
Cluster-12522.37041	7.2629	AT4G11260
Cluster-12522.32416	7.2626	AT4G38640
Cluster-12522.29472	7.2563	AT4G39870
Cluster-12522.42190	7.2556	AT3G07750
Cluster-12522.42808	7.2531	AT2G31970
Cluster-12522.14123	7.2498	AT2G35390
Cluster-12522.5744	7.247	AT1G29670
Cluster-12522.19768	7.2405	AT5G33340
Cluster-12522.931	7.2364	AT5G45690
Cluster-12522.17440	7.2251	AT2G31170
Cluster-12522.52079	7.2209
Cluster-12522.27316	7.2114	AT4G27190
Cluster-12522.61876	7.2084
Cluster-12522.649	7.2029
Cluster-12522.15169	7.2003	AT3G05070
Cluster-12522.11901	7.1963	AT5G11470
Cluster-12522.4902	7.1912	AT2G17500
Cluster-12522.27340	7.1855	AT3G13470
Cluster-12522.53605	7.1757	AT4G23050
Cluster-12522.705	7.1732
Cluster-12522.69181	7.1694	AT1G23300
Cluster-12522.32686	7.1616	AT1G12230
Cluster-12522.15354	7.1573	AT3G49680
Cluster-12522.9920	7.1546
Cluster-12522.7159	7.1544	AT3G47390
Cluster-12522.741	7.1526
Cluster-9822.0	7.1514	AT4G12560
Cluster-12522.66452	7.1486	AT2G04700
Cluster-12522.8494	7.1475	AT3G51895
Cluster-12522.67198	7.1425	AT4G23895
Cluster-12522.47318	7.1376
Cluster-12522.1485	7.1351	AT5G56250
Cluster-12522.59325	7.1271	AT1G76520
Cluster-12522.60212	7.1267	AT4G35500
Cluster-12522.70237	7.1259	AT4G23180
Cluster-12522.42465	7.1205	AT2G43030
Cluster-12522.51118	7.1188	AT3G25230
Cluster-12522.28907	7.1173
Cluster-12522.5297	7.1116	AT2G39910
Cluster-12522.31157	7.1099	AT4G21160
Cluster-927.0	7.1048	AT4G22310
Cluster-12522.30792	7.1045	AT1G73390
Cluster-12522.15669	7.1032	AT3G24740
Cluster-12522.55313	7.1027	AT3G52030
Cluster-12522.18592	7.0982	AT4G26510
Cluster-12522.52628	7.0959	AT4G27220
Cluster-12522.43357	7.0926	AT1G55510
Cluster-12522.6953	7.0818	AT2G01390
Cluster-12522.2609	7.0811	AT2G23370
Cluster-12522.4074	7.0727	AT2G17500
Cluster-12522.54698	7.0726	AT1G69750
Cluster-12522.26655	7.0722	AT5G51170
Cluster-12522.55302	7.0693	AT2G39190
Cluster-12522.26842	7.0636	AT5G64440
Cluster-12522.64457	7.0615	AT4G14570
Cluster-12522.54188	7.0577	AT5G38710
Cluster-12522.21862	7.0572	AT1G31870
Cluster-12522.6273	7.0553	AT4G07390
Cluster-12522.70223	7.0521	AT1G74170
Cluster-12522.69709	7.0501
Cluster-12522.66566	7.0489
Cluster-12522.9950	7.0461	AT3G61220
Cluster-12522.53389	7.0455
Cluster-10037.1	7.0441	AT3G19210
Cluster-12522.17080	7.0437	AT4G18060
Cluster-12522.481	7.043
Cluster-12122.0	7.0392	AT3G14470
Cluster-12522.58334	7.0364	AT1G64310
Cluster-12522.52875	7.0341	AT4G34360
Cluster-12522.821	7.0293	AT1G69480
Cluster-12522.22609	7.014
Cluster-12522.64521	7.0105
Cluster-12522.1147	7.0099	AT5G49960
Cluster-12522.2576	7.0085
Cluster-12522.71221	7.003
Cluster-9655.0	7.0021	AT3G14470
Cluster-12522.8073	6.9993	AT3G51000
Cluster-12522.45179	6.9889	AT1G16260
Cluster-12522.55898	6.9737	AT2G34930
Cluster-12522.66006	6.9715	AT3G26070
Cluster-12522.53358	6.9601	AT5G08710
Cluster-12522.41017	6.955	AT3G25480
Cluster-12522.55246	6.9498	AT2G36380
Cluster-12522.49865	6.9481	AT5G26610
Cluster-12522.68335	6.9465	AT2G23370
Cluster-12522.49047	6.9444	AT4G33150
Cluster-12522.27968	6.9294
Cluster-12522.69320	6.9245	AT3G23640
Cluster-5278.1	6.9193	AT3G56840
Cluster-12522.71048	6.9173	ATMG00860
Cluster-12522.35741	6.9126	AT5G52060
Cluster-12522.68988	6.9096	AT5G03770
Cluster-12522.1006	6.9028
Cluster-12522.46601	6.9027
Cluster-12522.33833	6.9005	AT5G48385
Cluster-12522.24370	6.8963	AT5G49650
Cluster-12522.13593	6.8948	AT1G64430
Cluster-12522.4166	6.884
Cluster-12522.3213	6.8762	AT3G05850
Cluster-12522.63954	6.8711	AT1G80820
Cluster-12522.4360	6.8649	AT1G25390
Cluster-12522.71301	6.8649	AT3G06240
Cluster-12522.19733	6.8607	AT1G31910
Cluster-12522.62035	6.8555	AT4G24000
Cluster-12522.56612	6.851
Cluster-12522.54828	6.8472	AT5G01970
Cluster-12522.6738	6.8389	AT2G40270
Cluster-12522.18300	6.8358	AT3G15060
Cluster-12522.7754	6.8305	AT1G64430
Cluster-8134.1	6.8235	AT5G09300
Cluster-12522.3084	6.8234
Cluster-12522.59973	6.8232	AT3G19620
Cluster-4389.0	6.8202	AT1G69480
Cluster-12522.13605	6.8175	AT1G47790
Cluster-12522.1249	6.802
Cluster-12522.2074	6.7993	AT5G60930
Cluster-12522.11781	6.7958	AT3G15160
Cluster-12522.14828	6.7943
Cluster-7354.0	6.7822	AT3G61710
Cluster-2766.0	6.7792	AT1G03100
Cluster-12522.22348	6.7756	AT3G63470
Cluster-8677.0	6.768
Cluster-12522.60130	6.7673	AT5G61220
Cluster-12522.60240	6.7643	AT2G22480
Cluster-12522.63389	6.7602	AT5G53390
Cluster-12522.4516	6.7554	AT1G09920
Cluster-12522.5418	6.7518
Cluster-12522.39026	6.7499	AT5G20490
Cluster-4586.0	6.7498	AT4G25800
Cluster-12522.45933	6.7462	AT4G26080
Cluster-12522.15804	6.7412	AT2G40780
Cluster-12522.71486	6.7313
Cluster-12522.17748	6.729	AT1G09070
Cluster-12522.54316	6.7277	AT4G30380
Cluster-12522.29632	6.7274
Cluster-12522.5072	6.726
Cluster-12522.55387	6.7248	AT1G13700
Cluster-12522.65320	6.7187	AT3G24730
Cluster-5815.0	6.7175	AT2G35840
Cluster-9287.0	6.7173	AT4G04650
Cluster-12522.59393	6.7071	AT4G16470
Cluster-12522.6627	6.7014	AT3G28050
Cluster-12098.0	6.6968	AT5G28830
Cluster-12522.58044	6.696
Cluster-12522.42167	6.6952	AT3G54230
Cluster-12522.68847	6.6928
Cluster-12522.71200	6.6915
Cluster-12522.68420	6.6905	AT4G37120
Cluster-12522.48139	6.687	AT3G13750
Cluster-12522.33216	6.6834	AT4G32140
Cluster-12522.12190	6.6807	AT1G11300
Cluster-12522.23331	6.6786	AT1G34320
Cluster-1498.0	6.6783
Cluster-12522.19497	6.6732	AT5G10310
Cluster-12522.26344	6.672	AT4G39870
Cluster-12522.28101	6.6696	AT2G03530
Cluster-8154.4	6.6672	AT4G25800
Cluster-12522.68493	6.6619	AT2G34050
Cluster-12522.61541	6.6607	AT2G39270
Cluster-2153.0	6.6491	AT2G30480
Cluster-12522.9914	6.6443	AT2G30000
Cluster-12522.27625	6.6431	AT3G14130
Cluster-12522.14260	6.642	AT2G30990
Cluster-12522.8941	6.6362	AT4G29890
Cluster-12522.14302	6.635	AT4G35560
Cluster-12522.41079	6.6342	AT1G80440
Cluster-12522.62544	6.6313	AT4G32050
Cluster-12522.42367	6.6289	AT1G07040
Cluster-12522.28024	6.6248	AT5G05710
Cluster-7220.0	6.621	AT5G09225
Cluster-11056.0	6.6143
Cluster-12522.28946	6.6135	AT1G77120
Cluster-12522.4217	6.5992	AT2G26530
Cluster-12522.70026	6.5949
Cluster-12522.56813	6.5907	AT5G51290
Cluster-12522.301	6.5905
Cluster-408.0	6.5877
Cluster-12522.65984	6.5763	AT3G48810
Cluster-12522.26314	6.5758
Cluster-12522.41312	6.5728	AT2G25280
Cluster-12522.7926	6.5623
Cluster-12522.62608	6.5538	AT3G10270
Cluster-12522.47818	6.5508
Cluster-12522.7634	6.54	AT3G17365
Cluster-6264.0	6.5395
Cluster-12522.60610	6.5352	AT3G10180
Cluster-12522.57128	6.5346	AT4G23180
Cluster-12522.52527	6.5218	AT2G33590
Cluster-12522.64582	6.5196	AT1G01770
Cluster-4603.0	6.5183	AT5G38410
Cluster-12522.4405	6.512	AT3G60300
Cluster-12522.63090	6.5099	AT3G10250
Cluster-12522.1385	6.5089	AT4G27190
Cluster-12522.48015	6.5076	AT3G48110
Cluster-12522.68780	6.5055
Cluster-12522.3521	6.5007	AT5G04720
Cluster-3673.0	6.4983	AT1G44770
Cluster-12858.0	6.4976	AT5G07630
Cluster-12522.66457	6.4975	AT2G04700
Cluster-7828.0	6.494	AT1G09730
Cluster-12522.3498	6.476
Cluster-12522.59192	6.4754	AT3G57430
Cluster-12522.64632	6.4749	AT1G34750
Cluster-12522.70757	6.4746	AT1G43730
Cluster-12522.3273	6.466	AT5G57830
Cluster-12522.32670	6.4638	AT1G03150
Cluster-12522.23749	6.4613	AT1G04880
Cluster-12522.40917	6.4532	AT1G07795
Cluster-12522.70	6.4528	AT1G03670
Cluster-12522.14129	6.4524	AT5G05680
Cluster-12522.10156	6.4483	AT1G06620
Cluster-12522.22118	6.4483	AT3G18420
Cluster-12031.0	6.4466	AT5G49960
Cluster-12522.34383	6.4365
Cluster-12522.25620	6.4313	AT4G14103
Cluster-12522.30523	6.424	AT1G33490
Cluster-12522.28902	6.4173	AT5G24340
Cluster-12522.13007	6.4155	AT1G32730
Cluster-12522.64326	6.4074	AT1G55850
Cluster-12522.3611	6.4052
Cluster-12522.54088	6.4018	AT4G00380
Cluster-5558.0	6.4004
Cluster-12522.55427	6.3886	AT1G09730
Cluster-5730.1	6.3826	AT5G42290
Cluster-12522.65561	6.3784
Cluster-12522.24241	6.3715	AT4G23180
Cluster-12522.42939	6.3634	AT5G51340
Cluster-12522.17843	6.3575
Cluster-12522.12067	6.3534
Cluster-12522.50127	6.3523	AT1G12140
Cluster-12522.8896	6.3491	AT5G17230
Cluster-12522.62433	6.349
Cluster-12522.63008	6.3324
Cluster-10959.0	6.3315	AT1G11330
Cluster-12522.17294	6.3305
Cluster-11506.0	6.3076
Cluster-12522.10619	6.3046	AT4G14210
Cluster-10158.0	6.2995
Cluster-12522.51124	6.2954	AT3G25230
Cluster-12522.38092	6.2899	AT1G26770
Cluster-12522.29269	6.28	AT1G05600
Cluster-12522.59996	6.2748	AT1G72990
Cluster-12522.16063	6.2733	AT1G12430
Cluster-12522.70041	6.2666
Cluster-10816.0	6.2581
Cluster-12522.5965	6.2457	AT1G55760
Cluster-12522.57418	6.2392	AT5G60860
Cluster-1596.0	6.232	AT5G06760
Cluster-1106.0	6.2291	AT2G34930
Cluster-12522.1575	6.2278
Cluster-1512.0	6.2258	AT2G21210
Cluster-12522.14447	6.2212	AT1G61260
Cluster-12522.4603	6.2151
Cluster-4561.0	6.2095	AT2G38800
Cluster-12522.8930	6.2027	AT3G11620
Cluster-12522.70765	6.2017
Cluster-12522.22686	6.2	AT2G42240
Cluster-12522.16676	6.1918	AT5G19400
Cluster-12522.57758	6.1797	AT1G11300
Cluster-12522.13654	6.1754	AT1G66910
Cluster-12522.5783	6.1733	AT1G27520
Cluster-12522.52479	6.1693	AT2G22190
Cluster-12522.45679	6.1678
Cluster-12522.22153	6.1374	AT2G39910
Cluster-12522.69936	6.1338	AT3G12620
Cluster-12522.11042	6.1327
Cluster-2353.0	6.1268
Cluster-2414.1	6.1262	AT4G13030
Cluster-12522.61846	6.1098
Cluster-12522.42888	6.0693	AT5G40480
Cluster-12522.21232	6.06
Cluster-12522.69592	6.0451	AT5G59710
Cluster-12522.66791	6.0386	AT4G32680
Cluster-12522.69514	6.035
Cluster-12522.11483	6.0338
Cluster-12522.66935	6.0266	AT1G52780
Cluster-12522.67087	6.0177	AT5G55380
Cluster-12522.64811	6.0136	AT3G45050
Cluster-12522.17029	5.9828	AT4G28080
Cluster-12522.71376	5.9825	AT5G55380
Cluster-12522.2727	5.9792	AT1G18390
Cluster-12522.10203	5.9784	AT2G01420
Cluster-12522.26239	5.9722	AT5G65630
Cluster-12522.27567	5.9707	AT5G51050
Cluster-12522.29705	5.9609	AT1G33350
Cluster-12522.53204	5.9514	AT2G02400
Cluster-12522.7590	5.9448
Cluster-3210.0	5.9447	AT1G45616
Cluster-12522.55487	5.9406
Cluster-12522.51674	5.9393	AT1G53710
Cluster-9315.0	5.9269	AT3G23090
Cluster-12522.54197	5.9143	AT4G22310
Cluster-12522.12728	5.8984	AT3G14470
Cluster-12522.69401	5.8901	AT2G21120
Cluster-12522.23088	5.8782	AT2G36740
Cluster-12522.470	5.8745	AT3G57520
Cluster-8998.5	5.8723	AT1G48360
Cluster-8005.0	5.8688	AT5G59200
Cluster-5852.2	5.8674	AT3G23090
Cluster-12522.34875	5.8669	AT4G10970
Cluster-12522.66782	5.849
Cluster-12522.1690	5.8444	AT5G60930
Cluster-12522.71391	5.8232
Cluster-12522.45097	5.8196	AT3G50670
Cluster-12522.45760	5.799	AT5G64940
Cluster-12522.63464	5.7956	AT4G23050
Cluster-12522.8233	5.7901	AT3G56740
Cluster-4546.0	5.7717
Cluster-12522.44777	5.7713
Cluster-12522.70435	5.7645	AT1G69550
Cluster-12522.47907	5.7555	AT5G03070
Cluster-12522.42833	5.7504	AT1G05840
Cluster-12522.13572	5.7377	AT1G77670
Cluster-12522.59616	5.7223	AT1G34065
Cluster-12522.52078	5.7191
Cluster-11313.0	5.7162
Cluster-12522.17555	5.7109	AT4G22300
Cluster-12522.65865	5.7053	AT2G02148
Cluster-12522.64385	5.705	AT3G57190
Cluster-1194.0	5.7025
Cluster-9822.2	5.6928	AT4G12560
Cluster-12522.71211	5.6842	AT5G03990
Cluster-10458.0	5.6833	AT5G51810
Cluster-1024.0	5.6759	AT2G34320
Cluster-12522.1402	5.671	AT2G31170
Cluster-12522.8667	5.6599	AT5G11720
Cluster-12522.6775	5.6585	AT1G08630
Cluster-12522.41025	5.6516	AT2G45550
Cluster-12522.10899	5.6472	AT5G59960
Cluster-12644.0	5.6168
Cluster-12522.307	5.6131	AT4G29260
Cluster-12522.15201	5.6117	AT3G49400
Cluster-12522.11180	5.61
Cluster-12522.54820	5.61	AT1G35910
Cluster-12522.54468	5.6089	AT2G17080
Cluster-12522.2613	5.5998
Cluster-12522.28540	5.5993	AT4G05200
Cluster-12522.43435	5.5968
Cluster-12522.1162	5.5861	AT3G05660
Cluster-62.0	5.5861
Cluster-12522.17601	5.586	AT1G14530
Cluster-12522.40692	5.5795
Cluster-12522.70457	5.5648	AT5G10530
Cluster-12522.49690	5.5567	AT4G03200
Cluster-12522.52706	5.5549
Cluster-12522.71156	5.5462	AT4G23160
Cluster-12522.6924	5.5422
Cluster-12522.27197	5.5339	AT1G28320
Cluster-12522.17794	5.5266	AT2G41460
Cluster-12522.71332	5.5263
Cluster-12522.37976	5.5196	AT2G20650
Cluster-3271.0	5.5051	AT5G01230
Cluster-12522.51869	5.5041	AT5G08180
Cluster-12522.42476	5.5012	AT1G58030
Cluster-2629.0	5.5011
Cluster-2401.0	5.4929
Cluster-12522.21866	5.4916	AT1G19880
Cluster-12522.68662	5.4898
Cluster-10211.0	5.4874	AT5G46330
Cluster-12522.43952	5.4848	AT4G33150
Cluster-12522.70444	5.4828	AT3G57290
Cluster-12522.53317	5.4711	AT3G05520
Cluster-12522.51123	5.4592	AT3G25230
Cluster-12522.771	5.4472	AT1G21270
Cluster-12522.23187	5.4322	AT5G60410
Cluster-12522.43359	5.42	AT1G73180
Cluster-12522.7532	5.418	AT3G42170
Cluster-12522.63092	5.4099	AT2G18650
Cluster-12522.40642	5.3998	AT5G62890
Cluster-12522.4302	5.395
Cluster-12522.6382	5.3931	AT4G25170
Cluster-12522.8350	5.3902	AT2G34930
Cluster-12522.59212	5.3813
Cluster-12522.95	5.3737	AT5G64940
Cluster-12522.61782	5.3725	AT1G34630
Cluster-12522.70992	5.3722
Cluster-12522.4641	5.3581	AT1G18335
Cluster-12522.2793	5.3565	AT3G11050
Cluster-5730.0	5.3559	AT5G42290
Cluster-12522.23142	5.3546	AT2G26210
Cluster-10844.0	5.3533	AT3G14470
Cluster-12296.0	5.348
Cluster-12522.46923	5.3407	AT1G56180
Cluster-12522.7296	5.3394
Cluster-9434.0	5.3394
Cluster-12522.17017	5.3365	AT1G45616
Cluster-12522.65481	5.336
Cluster-12522.15906	5.3307
Cluster-12522.29168	5.3263	AT3G10060
Cluster-12522.29903	5.3254	AT5G24710
Cluster-2017.0	5.3218	AT1G15890
Cluster-12522.70388	5.3202
Cluster-12522.8471	5.3107	AT3G15710
Cluster-12522.46824	5.2975
Cluster-12522.13020	5.2945
Cluster-12522.60969	5.2852	AT2G14170
Cluster-12522.17273	5.2674
Cluster-12522.48764	5.2644	AT3G27050
Cluster-12522.26722	5.2626	AT3G48280
Cluster-12522.12763	5.2608
Cluster-12522.50410	5.2583	AT2G45550
Cluster-12522.58002	5.2438	AT5G19400
Cluster-12522.68018	5.2382	AT1G09220
Cluster-12522.22250	5.2227	AT2G41250
Cluster-113.0	5.2173	AT5G12040
Cluster-12522.52447	5.217	AT4G30270
Cluster-396.0	5.2156
Cluster-12522.69695	5.2122
Cluster-12522.56131	5.2105	AT3G56840
Cluster-12522.12359	5.2098	AT1G31280
Cluster-12522.69877	5.2003	AT4G19540
Cluster-12522.25701	5.1922	AT2G43770
Cluster-12522.65037	5.1877	AT5G52900
Cluster-1748.0	5.186
Cluster-12522.3322	5.1832	AT2G31840
Cluster-12522.68713	5.1816	AT1G79550
Cluster-12522.13594	5.1802
Cluster-6510.0	5.1718
Cluster-12522.20146	5.1618
Cluster-12522.2413	5.1551
Cluster-12522.6896	5.1528
Cluster-12522.54899	5.1497	AT1G08530
Cluster-3791.0	5.1485
Cluster-2704.0	5.1448	AT3G05200
Cluster-12522.1719	5.1425
Cluster-12522.60598	5.1337	AT3G55080
Cluster-12522.12828	5.1329	AT2G04865
Cluster-12522.26447	5.1311	AT3G27110
Cluster-12522.5078	5.1149	AT3G17670
Cluster-12522.23872	5.1124	AT3G57680
Cluster-12522.1957	5.1119	AT4G14385
Cluster-7036.1	5.1119	AT5G08290
Cluster-2788.0	5.1092
Cluster-12107.0	5.095
Cluster-12522.71114	5.0943	AT3G42170
Cluster-2956.0	5.0852	AT4G31940
Cluster-8999.2	5.0669	AT1G63370
Cluster-12522.70196	5.0636	AT1G17750
Cluster-12522.38859	5.0624	AT4G19020
Cluster-12522.57083	5.0618	AT1G34060
Cluster-12522.71225	5.0576
Cluster-12522.59923	5.0561	AT5G20250
Cluster-12522.5850	5.0455
Cluster-12522.56330	5.0416	AT4G10770
Cluster-9303.0	5.0408	AT5G01230
Cluster-12522.17493	5.0402	AT3G45140
Cluster-12522.118	5.0341	AT1G21230
Cluster-12522.71191	5.0327	AT3G55990
Cluster-7079.0	5.0327	AT4G38380
Cluster-12522.24746	5.0247	AT5G05140
Cluster-12522.8909	5.0243
Cluster-12522.3755	5.0237	AT5G19460
Cluster-12522.1990	5.0158	AT2G34050
Cluster-12522.23282	5.0148	AT5G67050
Cluster-2370.0	5.0134
Cluster-12522.26140	5.0108	AT3G10600
Cluster-6852.0	4.9966
Cluster-772.1	4.9954
Cluster-12522.59622	4.9879	AT3G14830
Cluster-12522.46818	4.9832	AT1G28320
Cluster-12522.8759	4.9773	AT1G30700
Cluster-12522.10146	4.9704	AT4G17410
Cluster-12522.56699	4.9649	AT4G16765
Cluster-12522.32077	4.9599	AT5G42820
Cluster-4223.0	4.9542	AT5G14130
Cluster-12522.51629	4.9536
Cluster-12522.68033	4.9536
Cluster-12522.70468	4.9435	AT3G05850
Cluster-12522.55354	4.9424	AT1G19100
Cluster-68.0	4.9419	AT1G07390
Cluster-12522.20665	4.935	AT4G15760
Cluster-6104.0	4.9317
Cluster-7623.1	4.9279	AT3G52270
Cluster-12522.19252	4.9246
Cluster-12522.5174	4.9229
Cluster-12522.19728	4.9203	AT3G26510
Cluster-12522.26784	4.9131	AT1G72160
Cluster-12522.69967	4.9125
Cluster-3923.0	4.9065	AT5G12040
Cluster-430.0	4.9051	AT1G33055
Cluster-6710.0	4.8979	AT5G10530
Cluster-12522.53005	4.8926	AT2G25270
Cluster-12522.14953	4.8902	AT4G20260
Cluster-12522.1416	4.8888	AT2G34930
Cluster-1423.0	4.887
Cluster-2919.0	4.8862	AT4G32660
Cluster-12522.27401	4.8855	AT4G33470
Cluster-3894.0	4.8818
Cluster-8801.1	4.8683
Cluster-9230.0	4.8619
Cluster-6839.0	4.8609
Cluster-12522.63927	4.8559
Cluster-10944.0	4.8545	AT1G48360
Cluster-12522.7837	4.853	AT5G02020
Cluster-12522.36535	4.8442	AT1G32990
Cluster-12522.16983	4.8237	AT1G06620
Cluster-12522.67148	4.8183	AT5G25150
Cluster-12522.14041	4.8136
Cluster-12522.28532	4.8091	AT5G14240
Cluster-12522.52457	4.8082	AT1G17550
Cluster-12312.0	4.8054
Cluster-12522.1478	4.7982	AT2G32660
Cluster-12522.13518	4.7976	AT1G72190
Cluster-12522.18059	4.7911	AT1G11910
Cluster-12522.65544	4.7894	AT5G22460
Cluster-12522.30041	4.7883	AT1G76510
Cluster-12233.0	4.7796	AT5G35695
Cluster-1322.0	4.7755
Cluster-12522.68641	4.7706	AT3G05850
Cluster-12522.16813	4.7676	AT4G20870
Cluster-12522.70710	4.7651	AT3G58490
Cluster-12522.71314	4.7646	AT1G11300
Cluster-2819.0	4.7645
Cluster-12522.69679	4.762	AT2G45550
Cluster-12522.3791	4.7613
Cluster-12522.10676	4.7551	AT1G03670
Cluster-12522.65408	4.7433	AT4G13730
Cluster-12522.55880	4.7226
Cluster-12522.17653	4.7215
Cluster-12522.48050	4.7187
Cluster-12522.65268	4.701	AT2G32000
Cluster-12522.44830	4.6952
Cluster-12278.0	4.6809	AT4G05200
Cluster-12522.58885	4.6648
Cluster-12522.21010	4.6637	AT5G06350
Cluster-12522.69081	4.6581	AT1G69550
Cluster-11782.0	4.6574	AT5G64940
Cluster-12522.69035	4.6528	AT1G12250
Cluster-12522.11222	4.6459	AT3G06920
Cluster-2430.0	4.6433
Cluster-3028.0	4.6433	AT3G25400
Cluster-12522.1044	4.6405
Cluster-12522.18944	4.6355
Cluster-12522.1492	4.6341	AT3G49680
Cluster-12522.16143	4.6312	AT1G60010
Cluster-12522.50819	4.6312	AT1G73270
Cluster-11306.0	4.626
Cluster-12522.63385	4.6224	AT1G48320
Cluster-12522.12826	4.6162	AT5G18420
Cluster-12522.8765	4.6158	AT4G21770
Cluster-12522.64739	4.6149	AT2G34357
Cluster-12522.70284	4.6142
Cluster-12522.70942	4.6106	AT1G53920
Cluster-12522.6982	4.6059	AT1G78290
Cluster-12522.3488	4.5987
Cluster-4575.0	4.5948	AT1G68300
Cluster-6088.0	4.5925
Cluster-12522.2174	4.5885	AT1G72100
Cluster-12522.64461	4.5879	AT5G10980
Cluster-12522.7995	4.5762	AT3G47090
Cluster-12522.40578	4.5748	AT5G42210
Cluster-12522.7502	4.5734	AT4G24490
Cluster-12522.17544	4.57	AT5G66550
Cluster-12522.42898	4.5651	AT2G14520
Cluster-12522.70475	4.5594	AT3G43190
Cluster-12522.1242	4.5573	AT4G13820
Cluster-12522.10735	4.5555
Cluster-12522.56433	4.5486	AT4G23160
Cluster-1519.0	4.5481
Cluster-12522.5807	4.5473
Cluster-12522.8476	4.5417	AT3G15710
Cluster-7391.0	4.5401	AT1G25530
Cluster-11399.0	4.5375	AT5G19960
Cluster-12522.53520	4.5283
Cluster-12522.71050	4.528	AT4G18490
Cluster-4648.1	4.5249	AT2G34930
Cluster-12522.29233	4.5246
Cluster-12522.46521	4.5128	AT1G14870
Cluster-12522.49625	4.5095	AT5G45550
Cluster-12522.70524	4.506	AT1G79680
Cluster-12522.60010	4.4997	AT5G48600
Cluster-12522.57857	4.4945	AT1G75810
Cluster-12522.7948	4.494	AT2G35390
Cluster-12522.388	4.4907	AT4G15030
Cluster-12522.63351	4.4886
Cluster-12522.58564	4.4848
Cluster-12522.39474	4.4784	AT2G05990
Cluster-1576.0	4.4761	AT1G13090
Cluster-25.0	4.4761
Cluster-12522.14425	4.4737
Cluster-3256.0	4.4728
Cluster-6643.0	4.4674
Cluster-7987.1	4.4627
Cluster-12522.4406	4.4624
Cluster-12522.35052	4.4554	AT5G23120
Cluster-12522.70952	4.45
Cluster-12522.61453	4.4485	AT1G26090
Cluster-10930.0	4.4447
Cluster-12522.1695	4.4423	AT5G47550
Cluster-12522.66232	4.4423
Cluster-12522.1747	4.4406	AT3G02030
Cluster-12522.39760	4.4402	AT2G45500
Cluster-12522.2053	4.4375
Cluster-4232.0	4.431	AT4G12560
Cluster-12522.47931	4.4246	AT1G76520
Cluster-12522.49827	4.4173	AT1G76510
Cluster-7545.0	4.4154
Cluster-9394.0	4.4154	AT1G63370
Cluster-12522.10424	4.415
Cluster-12522.69458	4.4148	AT1G18390
Cluster-12522.29896	4.4145	AT2G23840
Cluster-12522.17715	4.4095
Cluster-10920.0	4.409
Cluster-12522.64472	4.4068	AT4G19900
Cluster-6759.0	4.4035	AT5G20400
Cluster-12107.1	4.4018
Cluster-12522.69534	4.3994
Cluster-12522.12639	4.3971
Cluster-12522.27531	4.3875	AT4G28050
Cluster-1106.1	4.3867	AT1G07390
Cluster-12522.49987	4.3853	AT5G54250
Cluster-12522.5236	4.3851	AT5G64370
Cluster-12522.28829	4.3849	AT1G69550
Cluster-12522.17892	4.3814	AT2G34570
Cluster-12522.64980	4.3734	AT1G15330
Cluster-12522.42887	4.3708	AT5G40480
Cluster-12522.71165	4.3696
Cluster-12522.23362	4.3691	AT4G23320
Cluster-12522.44527	4.3684	AT5G50640
Cluster-12522.50431	4.3657	AT5G06310
Cluster-7618.0	4.3592	AT3G20475
Cluster-12522.46419	4.3575	AT4G34480
Cluster-7124.2	4.3573	AT1G12140
Cluster-12522.69457	4.3464	AT1G25390
Cluster-5130.0	4.3452
Cluster-12522.24133	4.3437	AT3G21380
Cluster-12522.21436	4.3429	AT4G26140
Cluster-12522.57728	4.3367
Cluster-12522.61303	4.3356	AT3G04810
Cluster-7668.0	4.3353	AT1G04010
Cluster-12522.55087	4.3273	AT4G16470
Cluster-12522.47990	4.3262	AT2G31190
Cluster-12522.70036	4.3226	AT1G47890
Cluster-12522.2936	4.321
Cluster-12522.61651	4.3204	AT5G54110
Cluster-12522.7637	4.3188	AT3G17365
Cluster-3022.0	4.3171
Cluster-12522.4769	4.3159	AT4G34030
Cluster-12522.12070	4.3116	AT1G01360
Cluster-8618.1	4.3094
Cluster-12522.20700	4.2987	AT5G15450
Cluster-2266.0	4.297
Cluster-5802.0	4.297
Cluster-6624.0	4.2928
Cluster-12522.15772	4.2924
Cluster-4091.0	4.2919	AT5G62180
Cluster-12522.3057	4.2912
Cluster-12522.60227	4.2868	AT1G51410
Cluster-12522.57423	4.2858
Cluster-12522.71024	4.2855	AT5G28540
Cluster-12522.66636	4.283	AT2G45700
Cluster-12522.3710	4.2826
Cluster-12522.1528	4.2809
Cluster-2127.0	4.2809	AT3G54970
Cluster-12522.10630	4.2788
Cluster-12522.13303	4.2782
Cluster-12522.70197	4.2702	AT1G45616
Cluster-12522.5800	4.2681
Cluster-12522.26053	4.2669
Cluster-12522.125	4.2654	AT5G06120
Cluster-12522.56416	4.2649	AT5G57590
Cluster-12522.53824	4.2593	AT4G16770
Cluster-8224.0	4.2577
Cluster-12522.31824	4.2566
Cluster-12522.6688	4.2543
Cluster-12522.7831	4.2516
Cluster-12522.61199	4.2505	AT1G15460
Cluster-12522.4065	4.2498
Cluster-8948.0	4.2436	AT3G04720
Cluster-12522.64185	4.2433	AT3G02700
Cluster-12522.57087	4.241	AT4G23170
Cluster-12522.30304	4.2406	AT1G70780
Cluster-12522.60831	4.2372
Cluster-12522.45180	4.2348
Cluster-12522.45476	4.2346	AT3G45140
Cluster-12522.69053	4.2338
Cluster-12522.25595	4.2292	AT5G60210
Cluster-4274.0	4.2275
Cluster-12522.43009	4.2262
Cluster-12522.867	4.2246
Cluster-12522.69252	4.224	AT5G55700
Cluster-12522.120	4.2205	AT2G21970
Cluster-12522.25727	4.2176
Cluster-12522.47934	4.2175	AT1G20925
Cluster-12522.53610	4.215	AT4G25360
Cluster-12522.12901	4.214	AT5G43130
Cluster-12522.58371	4.2123	AT5G60210
Cluster-12522.11992	4.2117
Cluster-12522.55806	4.2117	AT4G03390
Cluster-12522.34092	4.205	AT2G44610
Cluster-7108.0	4.2048
Cluster-12522.8072	4.2028	AT3G51000
Cluster-12522.31629	4.1962	AT1G73390
Cluster-12522.1395	4.1954	AT5G59790
Cluster-12522.70116	4.1953
Cluster-12550.0	4.1914	AT5G65500
Cluster-10501.0	4.187	AT5G25250
Cluster-12522.51661	4.1851	AT4G36800
Cluster-12522.46218	4.1797	AT1G71180
Cluster-12522.8475	4.1765	AT3G15710
Cluster-86.0	4.176
Cluster-12522.59002	4.1738
Cluster-12522.469	4.1693	AT3G57520
Cluster-12522.11768	4.1688	AT5G08440
Cluster-1566.0	4.1642
Cluster-12522.70227	4.1595	AT4G33720
Cluster-12522.49249	4.156
Cluster-12522.64847	4.1552	AT1G17230
Cluster-12522.1268	4.1526
Cluster-12522.254	4.1487	AT1G16130
Cluster-12522.6974	4.1471	ATMG00300
Cluster-12522.70702	4.1467
Cluster-12522.64460	4.1443
Cluster-12522.60669	4.144
Cluster-12522.48505	4.1402
Cluster-12522.64474	4.1382	AT1G27410
Cluster-12522.71089	4.1373
Cluster-776.0	4.1365
Cluster-12522.33599	4.135	AT1G12244
Cluster-12522.28289	4.1347	AT1G72090
Cluster-12522.61985	4.1243	AT4G27300
Cluster-12522.12868	4.1183	AT2G30000
Cluster-12522.45268	4.1167	AT5G56750
Cluster-12522.1682	4.1145
Cluster-12522.88	4.1145
Cluster-12522.21928	4.1126
Cluster-12522.54719	4.1081	AT1G21390
Cluster-596.0	4.0948	AT2G34930
Cluster-12522.63214	4.0837
Cluster-12522.44640	4.0792	AT5G14760
Cluster-12522.56987	4.0776	AT5G14760
Cluster-12522.10650	4.0764
Cluster-12522.9258	4.0756	AT1G08060
Cluster-12522.47937	4.0711	AT1G20925
Cluster-12522.71088	4.0709
Cluster-12522.70363	4.0708	AT1G60420
Cluster-471.0	4.0683
Cluster-12522.21863	4.067	AT1G31870
Cluster-12522.59588	4.0659	AT2G25010
Cluster-12522.33006	4.0632	AT4G33430
Cluster-8640.0	4.0601
Cluster-12522.12734	4.0571	AT3G14830
Cluster-12522.18278	4.0548	AT2G40610
Cluster-12522.58024	4.0493	AT1G26580
Cluster-12522.71629	4.0458	AT3G16230
Cluster-12522.8834	4.0455	AT5G58220
Cluster-12522.10437	4.0388	AT1G64430
Cluster-12522.28986	4.0353	AT1G64430
Cluster-8511.0	4.035	AT4G38840
Cluster-12522.11541	4.031
Cluster-12522.140	4.0269
Cluster-6068.0	4.025	AT3G61590
Cluster-12522.21857	4.0179	AT2G15580
Cluster-12522.2955	4.0084	AT1G74190
Cluster-12522.6594	4.005	AT2G24580
Cluster-5788.0	4.0037	AT5G43680
Cluster-12522.69382	4.0016
Cluster-12522.69501	4.0009	AT2G02400
Cluster-12522.22251	4.0005	AT2G41250
Cluster-12522.8961	3.9951	AT4G36850
Cluster-12522.52688	3.9947	AT1G20650
Cluster-12522.70516	3.9919	AT2G39940
Cluster-8527.0	3.9872
Cluster-12522.69482	3.9862	AT2G39920
Cluster-12522.14004	3.9851	AT4G20310
Cluster-12522.2684	3.9846
Cluster-1193.0	3.9765
Cluster-12522.47534	3.9761	AT3G12620
Cluster-8998.3	3.9746	AT1G48360
Cluster-12522.69985	3.9658	AT5G60990
Cluster-12522.67617	3.9638
Cluster-12522.16881	3.9598	AT2G38290
Cluster-12522.47930	3.9576	AT1G76520
Cluster-12522.24602	3.9573	AT3G43850
Cluster-12174.0	3.9569
Cluster-12522.70103	3.9546	AT1G32380
Cluster-12522.43454	3.9533	AT1G55510
Cluster-12522.32162	3.9505	AT4G10770
Cluster-4977.1	3.949	AT1G64860
Cluster-8468.0	3.949
Cluster-12522.59737	3.9455
Cluster-12522.33154	3.9448	AT2G47800
Cluster-320.0	3.9396
Cluster-12522.30729	3.9355	AT2G25950
Cluster-12522.1677	3.9304	AT1G63370
Cluster-12522.70344	3.9245	AT4G15760
Cluster-7753.0	3.9234	AT4G30380
Cluster-12522.190	3.9199	AT5G53940
Cluster-12522.15857	3.9183	AT1G68570
Cluster-12522.16880	3.9181	AT3G62240
Cluster-5280.0	3.9141
Cluster-12522.7303	3.9118	AT1G72100
Cluster-594.0	3.9071
Cluster-12522.43566	3.901	AT5G41350
Cluster-12522.27353	3.8822	AT4G20070
Cluster-9301.1	3.8814	AT5G03570
Cluster-12522.16684	3.8811
Cluster-7283.0	3.8754
Cluster-12522.29465	3.8746	AT5G14600
Cluster-12522.71041	3.8737
Cluster-12522.55239	3.8712	AT1G66950
Cluster-12522.8555	3.8682
Cluster-11541.0	3.8678
Cluster-12522.4220	3.8676	AT5G09225
Cluster-5804.0	3.8639
Cluster-12522.3748	3.8631	AT5G19400
Cluster-448.0	3.863	AT4G37370
Cluster-12522.61924	3.8598	AT5G09225
Cluster-12840.0	3.8581	AT4G32060
Cluster-9403.0	3.8581	AT4G21690
Cluster-12522.61740	3.8566	AT2G23460
Cluster-12522.68295	3.8541	AT1G12700
Cluster-12522.52028	3.853	AT5G58160
Cluster-12522.67192	3.8507	AT3G23790
Cluster-12522.50344	3.8498	AT4G34138
Cluster-12522.45013	3.8479	AT2G45330
Cluster-12522.58917	3.8478	AT4G02060
Cluster-12522.15999	3.8473	AT2G17500
Cluster-12522.5361	3.8467
Cluster-715.0	3.846
Cluster-12522.40875	3.8443	AT4G17830
Cluster-12522.44804	3.8442	AT4G22340
Cluster-84.1	3.8401	AT4G29090
Cluster-12522.8676	3.8342	AT1G09140
Cluster-6248.0	3.8339	AT5G24740
Cluster-12522.20104	3.8312	AT3G21480
Cluster-12522.48117	3.8306	AT1G71990
Cluster-12522.6263	3.8269
Cluster-8134.2	3.8252	AT5G09300
Cluster-12522.68898	3.8206
Cluster-2959.0	3.815
Cluster-12522.37626	3.8129	AT5G65660
Cluster-12522.60913	3.8129	AT5G19440
Cluster-12522.69479	3.8116	AT2G39920
Cluster-12522.58185	3.8114	AT2G19230
Cluster-10557.0	3.8111	ATMG00730
Cluster-10475.3	3.8094	AT5G15580
Cluster-12522.49360	3.8068	AT5G65520
Cluster-12522.5415	3.8053	AT2G47710
Cluster-2199.0	3.805
Cluster-12522.39637	3.8048
Cluster-12522.63887	3.8039	AT1G80670
Cluster-12522.70306	3.8033	AT2G47160
Cluster-12522.56519	3.8022	AT1G21460
Cluster-12522.49431	3.8019	AT4G20340
Cluster-12522.56370	3.7999	AT4G13010
Cluster-12522.55890	3.7972	AT3G01150
Cluster-12522.56271	3.792	AT1G11530
Cluster-12522.14751	3.7916	AT4G38830
Cluster-1658.0	3.7893	AT5G64820
Cluster-12522.9001	3.788	AT1G20410
Cluster-12522.59026	3.7871	AT2G27550
Cluster-12522.35419	3.785	AT1G50200
Cluster-12522.41759	3.7778	AT2G36630
Cluster-5155.0	3.7764
Cluster-12522.66786	3.7753	AT3G15240
Cluster-12522.53521	3.7686
Cluster-12522.65804	3.766
Cluster-12522.23686	3.7601	AT3G18840
Cluster-12522.8388	3.757	AT5G37180
Cluster-12522.6934	3.7542
Cluster-12522.70872	3.7539	AT1G61600
Cluster-12522.62676	3.749	AT1G67830
Cluster-12522.1185	3.746
Cluster-4191.0	3.7449	AT4G10465
Cluster-12522.70043	3.743	AT3G05660
Cluster-12522.14588	3.74	AT2G33740
Cluster-12522.45312	3.7397	AT1G04700
Cluster-3694.0	3.7392	AT2G25470
Cluster-12522.1594	3.7367	AT2G27550
Cluster-12522.69199	3.7365
Cluster-12522.23451	3.7332	AT4G37930
Cluster-12522.70858	3.7316
Cluster-12522.47921	3.7309
Cluster-8924.0	3.7306
Cluster-12522.15848	3.7265	AT3G51630
Cluster-12522.4925	3.7228
Cluster-12522.65568	3.722	AT3G59390
Cluster-12522.55206	3.7213	AT1G69260
Cluster-1715.0	3.7169	AT1G50575
Cluster-12522.57985	3.7159	AT4G09750
Cluster-11595.1	3.7152
Cluster-12522.58186	3.7081	AT2G04300
Cluster-12522.71204	3.7058
Cluster-12058.0	3.6952	AT1G45616
Cluster-12522.66658	3.695
Cluster-12522.67865	3.6941
Cluster-12522.62583	3.6923
Cluster-12522.71606	3.6922
Cluster-12522.23812	3.6905	AT1G64760
Cluster-4528.0	3.6874
Cluster-8570.0	3.685	AT1G74670
Cluster-12522.48340	3.6787	AT1G29810
Cluster-12522.61305	3.6767
Cluster-12522.10821	3.6756
Cluster-8403.0	3.6745
Cluster-7404.0	3.6702	AT4G30490
Cluster-12522.22134	3.6629	AT5G47020
Cluster-12522.3767	3.6616	AT1G62710
Cluster-12522.2787	3.6559
Cluster-12522.42423	3.6554	AT4G29490
Cluster-12522.31959	3.6471
Cluster-12522.39172	3.6458	AT4G29890
Cluster-575.0	3.6441	AT4G36470
Cluster-4541.0	3.6412
Cluster-12522.36115	3.64	AT3G14470
Cluster-12522.32009	3.6381	AT5G63970
Cluster-12522.3983	3.6375	AT2G37560
Cluster-12522.63928	3.6356
Cluster-12522.1397	3.6277	AT4G34135
Cluster-12522.62490	3.6265
Cluster-1032.0	3.6251
Cluster-12522.60234	3.6147	AT1G65560
Cluster-12522.24171	3.6131	AT1G80810
Cluster-12522.51016	3.6103
Cluster-12522.28866	3.6062	AT4G39870
Cluster-12522.57151	3.6051	AT4G34460
Cluster-12522.42293	3.6049	AT1G26665
Cluster-12522.60899	3.6036
Cluster-12522.69834	3.603
Cluster-5445.0	3.6006
Cluster-5753.0	3.6	AT5G42260
Cluster-5144.0	3.5991
Cluster-12522.1651	3.5976
Cluster-12522.59536	3.5973
Cluster-12522.5937	3.5887	AT3G53150
Cluster-6581.0	3.5846	AT3G14470
Cluster-12522.40961	3.5842	AT4G24710
Cluster-1232.0	3.5818	AT1G04560
Cluster-12522.33897	3.58
Cluster-12522.2164	3.5778
Cluster-12522.68517	3.5734
Cluster-11092.0	3.5733	AT3G13080
Cluster-12522.42163	3.5714	AT1G48520
Cluster-8343.0	3.569
Cluster-7904.0	3.5688
Cluster-12290.0	3.5642	ATMG00860
Cluster-12522.45439	3.5631	AT4G36090
Cluster-12522.8468	3.5609	AT5G22640
Cluster-12522.1438	3.5585
Cluster-1491.0	3.5531	AT5G61090
Cluster-12522.1326	3.5501	AT4G35530
Cluster-10062.2	3.5466
Cluster-12522.1275	3.542
Cluster-7781.1	3.5415	ATMG01360
Cluster-7565.6	3.5386	AT1G62620
Cluster-12522.39195	3.5365	AT1G61040
Cluster-3124.0	3.5352	AT5G46270
Cluster-6588.0	3.5338	ATCG01110
Cluster-6792.0	3.5338	AT1G29720
Cluster-12522.70601	3.5302	AT1G19840
Cluster-12522.40353	3.5298
Cluster-12522.64679	3.5298	AT5G20480
Cluster-12522.24844	3.5272	AT4G25960
Cluster-12522.53060	3.5261	AT4G01590
Cluster-12522.70157	3.5247
Cluster-12522.52514	3.5156
Cluster-12522.39193	3.5148	AT1G61040
Cluster-12522.48443	3.5138
Cluster-12522.61330	3.5129	AT4G01897
Cluster-12522.42607	3.5125	AT2G34930
Cluster-323.0	3.5083
Cluster-12522.67495	3.5072	AT5G43745
Cluster-12522.25633	3.5013
Cluster-12522.40902	3.4949	AT2G16970
Cluster-12522.20370	3.4859
Cluster-9035.0	3.4848
Cluster-2779.0	3.4828	AT5G22460
Cluster-12522.4866	3.4826	AT3G07255
Cluster-12522.60241	3.4798	AT3G13380
Cluster-12522.46566	3.4797	AT1G22700
Cluster-926.0	3.4776
Cluster-9591.0	3.4703
Cluster-12522.59951	3.4678
Cluster-5371.0	3.467	AT3G29750
Cluster-12522.13595	3.4663	AT1G01490
Cluster-12522.25406	3.466	AT3G63440
Cluster-12522.47929	3.4596	AT1G76520
Cluster-12522.31126	3.4553	AT2G21190
Cluster-12522.8512	3.452
Cluster-8469.0	3.4484
Cluster-12522.4309	3.4474
Cluster-12522.14868	3.4454
Cluster-12522.16025	3.439	AT1G63990
Cluster-12522.8745	3.438	AT2G25490
Cluster-12522.1351	3.4346	ATMG00860
Cluster-12522.36111	3.4346	AT5G13650
Cluster-10783.0	3.4326
Cluster-12522.7443	3.4315
Cluster-6230.0	3.4299
Cluster-12522.15641	3.4297	AT5G22460
Cluster-12522.13528	3.4277	AT4G31860
Cluster-12522.1980	3.4276	AT5G62930
Cluster-12522.66509	3.4252	AT5G60620
Cluster-12522.13055	3.4243	AT2G01220
Cluster-12522.28109	3.4164	AT5G64050
Cluster-12522.17404	3.4162	AT3G01850
Cluster-12522.7885	3.4145
Cluster-12522.62481	3.4144	AT1G51810
Cluster-12522.44311	3.4136	AT3G16250
Cluster-12522.61639	3.4133	AT5G04620
Cluster-12522.64622	3.4122
Cluster-12522.27391	3.4074	AT5G40760
Cluster-12522.42527	3.4047	AT2G30710
Cluster-12522.10011	3.4044
Cluster-12522.3284	3.404	AT1G09920
Cluster-12522.17597	3.3977	AT4G26220
Cluster-12522.67701	3.3965	AT3G10270
Cluster-12522.65113	3.3958
Cluster-12522.69719	3.3957	AT4G13670
Cluster-718.8	3.3944	AT1G43770
Cluster-12522.13269	3.3931	AT2G26560
Cluster-12522.23830	3.3846	AT4G03500
Cluster-12522.8661	3.3812	AT5G09225
Cluster-12522.1524	3.3737
Cluster-12522.1282	3.3723	AT3G56490
Cluster-689.0	3.3683
Cluster-12522.45847	3.3682
Cluster-12522.59427	3.3625	AT5G67030
Cluster-12522.50597	3.3606	AT1G32090
Cluster-12522.17268	3.3602	AT3G10740
Cluster-12522.25148	3.3585	AT2G41680
Cluster-12522.46447	3.3583	AT3G17020
Cluster-12522.25894	3.3576
Cluster-2523.0	3.3508
Cluster-12522.9271	3.3485	AT1G19485
Cluster-739.1	3.348	AT5G26830
Cluster-12522.22292	3.3376
Cluster-12522.47821	3.3361
Cluster-12522.26545	3.3339
Cluster-12522.48845	3.3301
Cluster-12522.66342	3.3256
Cluster-1517.0	3.3237
Cluster-10558.0	3.3234	AT2G45550
Cluster-11240.0	3.3234
Cluster-742.0	3.3209
Cluster-12522.26776	3.3187	AT3G12490
Cluster-6119.0	3.3181
Cluster-12522.16335	3.3177
Cluster-12522.53642	3.315
Cluster-12522.27691	3.311	AT5G66380
Cluster-12522.14746	3.3108	AT5G50170
Cluster-12522.178	3.3105
Cluster-3479.0	3.3091	AT3G14470
Cluster-12522.822	3.3087	AT1G69480
Cluster-12522.58849	3.3056	AT4G34030
Cluster-12522.70599	3.3047	AT2G35390
Cluster-1682.0	3.2986
Cluster-1777.0	3.2978	AT2G28220
Cluster-12522.16266	3.2922
Cluster-12522.4548	3.292	AT5G18670
Cluster-12522.46314	3.2911	AT1G11020
Cluster-8783.0	3.2909	ATMG00810
Cluster-7785.1	3.2892	AT1G59590
Cluster-12522.51630	3.289	AT3G51460
Cluster-12522.41084	3.287	AT4G24740
Cluster-12522.21345	3.2853	AT1G15520
Cluster-12522.9237	3.2849
Cluster-9498.0	3.2835
Cluster-12522.67223	3.2811
Cluster-12522.12624	3.28	AT2G17500
Cluster-12522.1433	3.2791	AT5G19400
Cluster-12522.55794	3.2769	AT1G73950
Cluster-12522.48426	3.2733	AT5G46420
Cluster-12522.6444	3.2722	AT1G20110
Cluster-12522.22032	3.2706	AT2G47700
Cluster-12522.47226	3.2678	AT3G46590
Cluster-12522.1243	3.2648	AT3G05660
Cluster-2406.0	3.2636
Cluster-12522.54304	3.2634	AT1G15390
Cluster-11128.0	3.2632	AT3G21800
Cluster-12522.53723	3.2623	AT4G38810
Cluster-12522.38843	3.2563
Cluster-12522.10415	3.2562
Cluster-12522.12662	3.2532	AT2G23000
Cluster-12522.66127	3.251	AT1G12350
Cluster-12522.23769	3.2496	AT2G41705
Cluster-12522.7952	3.249
Cluster-12522.62776	3.2474	AT4G04670
Cluster-12522.14921	3.2429	AT2G25320
Cluster-12522.14072	3.235	AT3G02700
Cluster-12522.66865	3.2322	AT3G62240
Cluster-12522.42593	3.2316	AT2G14910
Cluster-12522.6938	3.2294
Cluster-12522.1590	3.2292	AT1G23890
Cluster-12522.63437	3.2288
Cluster-12522.62118	3.2267	AT2G01460
Cluster-12522.58070	3.2235
Cluster-9363.0	3.2234
Cluster-12522.45905	3.2222
Cluster-12522.56336	3.2212
Cluster-12522.16769	3.2198	AT5G19400
Cluster-12522.27174	3.2175	AT2G41830
Cluster-4359.1	3.2155
Cluster-12522.7890	3.2136
Cluster-12522.43295	3.2105	AT4G01010
Cluster-12522.3922	3.2102
Cluster-12522.67309	3.2094
Cluster-1349.0	3.2089	ATMG00220
Cluster-12522.25410	3.2084	AT3G63440
Cluster-12522.70042	3.2049
Cluster-12522.21281	3.2003	AT3G22530
Cluster-6216.10	3.1993	AT5G55810
Cluster-12522.448	3.1989
Cluster-12522.42787	3.1931	AT1G56140
Cluster-12522.21029	3.1923	AT2G32640
Cluster-12522.30366	3.1921	AT3G48310
Cluster-12522.49536	3.1884	AT3G47570
Cluster-12522.33498	3.1875	AT3G23300
Cluster-12522.22512	3.1843	AT1G66740
Cluster-12522.21309	3.1835	AT1G09795
Cluster-12522.59932	3.183
Cluster-12522.16322	3.1798
Cluster-12522.51609	3.1787	AT1G30360
Cluster-12522.62256	3.1776
Cluster-12522.48998	3.1772	AT5G19400
Cluster-12522.30036	3.1762	AT1G11910
Cluster-12522.29739	3.1731	AT2G34310
Cluster-12522.70034	3.1648	AT5G46330
Cluster-12522.21055	3.1597	AT1G12775
Cluster-12522.53843	3.1592
Cluster-12522.39288	3.1557
Cluster-12522.7005	3.1534
Cluster-4824.0	3.1481	AT4G23160
Cluster-11968.1	3.1467
Cluster-12522.16253	3.1464	AT3G17690
Cluster-12522.65823	3.1439
Cluster-12522.17737	3.1419
Cluster-12522.44699	3.1378
Cluster-12522.70834	3.1357	AT3G57290
Cluster-12522.63716	3.1323	AT4G33800
Cluster-12522.36759	3.1322	AT1G73980
Cluster-12522.6590	3.1312
Cluster-12522.62210	3.1288	AT1G33110
Cluster-12522.14448	3.1284	AT1G70610
Cluster-12522.57380	3.1263	AT1G77270
Cluster-11398.0	3.1257
Cluster-12522.6672	3.1245	AT5G59960
Cluster-12522.66541	3.1239	AT1G64430
Cluster-12522.2891	3.1237	AT5G20110
Cluster-12522.60464	3.1231	AT4G14090
Cluster-12522.70528	3.1179
Cluster-12522.65997	3.1143	AT5G47560
Cluster-12522.71037	3.1096	AT1G45616
Cluster-12522.3190	3.108	AT1G14000
Cluster-12522.36687	3.107	AT5G59850
Cluster-12380.0	3.1057
Cluster-12522.40862	3.1056	AT1G73010
Cluster-5319.0	3.105
Cluster-12522.57477	3.1028	AT5G51160
Cluster-12522.14917	3.1013	AT2G25320
Cluster-5057.0	3.1012
Cluster-4467.0	3.1009
Cluster-12522.22255	3.0978	AT5G01600
Cluster-3303.0	3.0955	AT2G46495
Cluster-12522.61625	3.0954	AT5G20480
Cluster-12522.25631	3.0945	AT1G75380
Cluster-4067.0	3.0944
Cluster-12522.27127	3.0931	AT2G24820
Cluster-6818.0	3.0916
Cluster-12522.22790	3.087	AT2G35140
Cluster-12522.5870	3.0869	AT2G06040
Cluster-12522.19616	3.0854
Cluster-12522.314	3.0833	AT5G02390
Cluster-12522.19306	3.082
Cluster-5574.0	3.0781
Cluster-3430.0	3.0749	AT2G37560
Cluster-12522.21282	3.0721	AT3G22530
Cluster-12522.488	3.0681
Cluster-12522.65103	3.066	AT2G26830
Cluster-12522.49016	3.0644	AT4G31170
Cluster-959.0	3.06
Cluster-12522.67199	3.0598	AT3G47780
Cluster-12522.14294	3.0554	AT1G18390
Cluster-12522.26102	3.0549	AT1G03150
Cluster-12522.14919	3.0525
Cluster-12522.70482	3.0513
Cluster-4356.0	3.0511
Cluster-12522.16388	3.0487	AT4G22758
Cluster-8919.3	3.0468	AT4G13330
Cluster-12522.52203	3.0456
Cluster-2166.0	3.0426
Cluster-12522.34945	3.042
Cluster-12522.21526	3.0325	AT5G19500
Cluster-12522.3746	3.0314	AT5G64560
Cluster-12522.68970	3.031
Cluster-5932.0	3.0297	AT3G05590
Cluster-12522.50949	3.0274	AT2G34930
Cluster-7339.0	3.0266
Cluster-12522.50411	3.0261	AT2G45550
Cluster-12522.16332	3.0244
Cluster-12522.61220	3.0236	AT5G57655
Cluster-12522.27584	3.0223	AT1G22540
Cluster-12522.23706	3.0214	AT5G19400
Cluster-12522.57664	3.021	AT3G04240
Cluster-12522.28247	3.018
Cluster-12522.48168	3.0165	AT1G77440
Cluster-12522.71565	3.0149	AT3G04520
Cluster-12522.14459	3.0142	AT2G36480
Cluster-12522.64678	3.0126	AT4G08850
Cluster-6347.0	3.0125
Cluster-12522.11097	3.0111
Cluster-5223.0	3.0057
Cluster-12522.13100	3.0055
Cluster-7628.1	3.0041	ATMG00160
Cluster-12522.6019	3.0026	AT5G38280
Cluster-12522.5615	2.9962	AT1G26090
Cluster-12522.42090	2.9948	AT1G18270
Cluster-12522.71647	2.9869	AT1G19230
Cluster-12522.59268	2.9857
Cluster-12522.59030	2.9831	AT2G27550
Cluster-12522.5909	2.9804
Cluster-12522.54408	2.9773	AT5G19440
Cluster-12522.22792	2.9763	AT5G47070
Cluster-12522.3124	2.9758
Cluster-12522.20692	2.9756	AT3G13050
Cluster-12522.7766	2.9752
Cluster-12522.32318	2.9751	AT1G55320
Cluster-12522.38529	2.9699	AT1G22540
Cluster-12522.54191	2.9698	AT1G17850
Cluster-12522.46626	2.9692	AT4G14070
Cluster-2110.0	2.9687	AT4G25540
Cluster-7706.0	2.9678	AT5G23960
Cluster-12522.1951	2.9651	AT3G11760
Cluster-6163.0	2.9638	AT5G07870
Cluster-12522.19251	2.9636
Cluster-12522.34003	2.9633	AT1G01140
Cluster-12522.5698	2.9631
Cluster-12522.8907	2.9624	AT5G22460
Cluster-12522.45934	2.9589	AT4G26080
Cluster-8578.0	2.9571	AT1G14000
Cluster-12522.58848	2.9557	AT4G34030
Cluster-12522.52125	2.9528	AT4G03500
Cluster-12522.12851	2.9475	AT3G53990
Cluster-12522.69072	2.9469	AT2G14960
Cluster-12522.42195	2.9443	AT3G47800
Cluster-12522.45674	2.939	AT3G50770
Cluster-12522.45663	2.9377
Cluster-12522.42125	2.9375	AT4G32180
Cluster-10674.0	2.9373
Cluster-12522.43739	2.9368	AT5G24470
Cluster-12522.59029	2.9348	AT2G27550
Cluster-7968.0	2.9346	ATMG00513
Cluster-12522.60291	2.9337
Cluster-12522.59748	2.9321	AT1G07350
Cluster-12522.70922	2.9287	AT1G74170
Cluster-12522.57676	2.9283
Cluster-12522.15513	2.9256
Cluster-12522.37334	2.9254
Cluster-12522.61759	2.922	AT3G59140
Cluster-12522.6832	2.9193
Cluster-8962.0	2.9192	AT5G40690
Cluster-12522.59935	2.9185
Cluster-12522.61027	2.9169	AT5G19440
Cluster-1097.0	2.9132
Cluster-880.0	2.9099
Cluster-11030.0	2.9066
Cluster-12522.43582	2.906	AT5G19440
Cluster-12522.24173	2.9057	AT4G34760
Cluster-3480.1	2.9034	AT1G56145
Cluster-12522.8960	2.8995	AT4G36850
Cluster-12522.43840	2.8978	AT2G35390
Cluster-12522.59933	2.8952
Cluster-12522.45244	2.8902
Cluster-12522.32847	2.8882
Cluster-12522.40082	2.8881	AT5G05170
Cluster-12522.7887	2.885	AT2G25625
Cluster-1935.0	2.8824
Cluster-12522.19038	2.8798	AT3G24530
Cluster-12522.2890	2.8787	AT1G27170
Cluster-12522.13751	2.8784	AT1G27170
Cluster-12522.15013	2.8773	AT4G33360
Cluster-12522.43461	2.8761	AT4G28400
Cluster-5579.0	2.8712	AT1G72430
Cluster-12522.3407	2.8694	AT5G15860
Cluster-12522.43387	2.8693	AT1G26550
Cluster-12522.1697	2.8681	AT3G47570
Cluster-12522.41761	2.8658	AT2G36630
Cluster-12522.50106	2.8596	AT4G16765
Cluster-12522.33026	2.8591	AT1G01140
Cluster-12522.35865	2.8548	AT2G20050
Cluster-12522.70978	2.8536	AT4G27740
Cluster-5482.0	2.8536
Cluster-12522.59480	2.8534	AT4G21990
Cluster-10624.0	2.8526
Cluster-12522.13136	2.8517	AT4G26750
Cluster-12522.68304	2.8483	AT2G45910
Cluster-12522.69548	2.8474	AT4G24204
Cluster-12522.26804	2.8444	AT2G24960
Cluster-12522.51032	2.8367
Cluster-12522.27209	2.8358	AT1G25390
Cluster-12522.11831	2.8318
Cluster-12522.1902	2.8282	AT1G26160
Cluster-12522.37362	2.8267	AT3G30390
Cluster-12522.2855	2.8249
Cluster-12522.49017	2.8202	AT4G31170
Cluster-12522.16995	2.8174	AT4G12560
Cluster-12522.788	2.8174
Cluster-12522.33894	2.8149	AT1G11430
Cluster-12522.63293	2.8135
Cluster-12522.34478	2.8107	AT1G67960
Cluster-12522.16324	2.8088
Cluster-12522.33887	2.8074	AT1G01140
Cluster-12522.5325	2.8071	AT5G27410
Cluster-12522.5337	2.8071
Cluster-7781.0	2.8047	ATMG01360
Cluster-12522.2764	2.8042	AT1G63855
Cluster-9386.0	2.8012
Cluster-12522.26749	2.8006	AT5G24090
Cluster-12522.48990	2.8002	AT1G34750
Cluster-12522.29473	2.7997	AT2G30840
Cluster-12522.18875	2.7994	AT1G71710
Cluster-12522.52622	2.7976	AT4G38220
Cluster-12522.10014	2.7968	AT4G35770
Cluster-12522.20025	2.7948	AT4G39955
Cluster-12522.44723	2.794	AT1G12780
Cluster-12522.53854	2.7926	AT5G38280
Cluster-12522.68162	2.7925	AT1G26230
Cluster-12522.68241	2.7905	AT5G18370
Cluster-12522.69953	2.7865	AT1G34420
Cluster-7058.0	2.7858	AT1G80290
Cluster-12522.53133	2.7767	AT1G70740
Cluster-7976.0	2.7732
Cluster-12522.67947	2.7703	AT3G14660
Cluster-10697.1	2.7688	AT4G23180
Cluster-12522.70965	2.7681
Cluster-12522.21372	2.7659	AT5G48000
Cluster-12522.50299	2.7654	AT4G33080
Cluster-12522.5264	2.7646	AT2G17500
Cluster-12522.170	2.7644	AT2G04690
Cluster-10028.0	2.7638	AT5G14860
Cluster-12522.65413	2.7624	AT3G47340
Cluster-12522.10533	2.7614	AT1G62570
Cluster-12522.60938	2.7576	AT3G56470
Cluster-12522.53305	2.7575	AT1G32340
Cluster-12522.60323	2.7571
Cluster-12522.68006	2.7567
Cluster-12522.60414	2.7547
Cluster-12522.65457	2.7535
Cluster-6986.0	2.7529	AT5G14090
Cluster-12522.57455	2.7499	AT3G08530
Cluster-12522.68081	2.7461	AT4G12680
Cluster-12522.15991	2.7445	AT3G23590
Cluster-12522.46905	2.7408	AT1G76510
Cluster-12522.50695	2.739
Cluster-12522.21275	2.736	AT2G17410
Cluster-12522.1329	2.7346	AT5G25250
Cluster-12522.7137	2.7326	AT4G31410
Cluster-12522.1015	2.7323
Cluster-12522.70477	2.7301
Cluster-4682.0	2.7223	AT3G63060
Cluster-8649.6	2.7221	AT4G08455
Cluster-11124.0	2.7193
Cluster-12522.43508	2.719	AT1G01140
Cluster-12522.48733	2.7189	AT1G69450
Cluster-9510.0	2.7186	AT1G50180
Cluster-12522.1625	2.7175	AT1G05380
Cluster-12522.48383	2.7167	AT5G45740
Cluster-12522.41220	2.7161	AT5G43400
Cluster-7124.1	2.7149	AT1G12140
Cluster-12522.47644	2.7147	AT2G30980
Cluster-12522.37417	2.7144	AT5G48820
Cluster-12522.829	2.7132
Cluster-12522.8466	2.7096	AT5G22640
Cluster-12522.60457	2.708	AT3G55850
Cluster-10643.0	2.7062	AT5G56250
Cluster-12522.60826	2.7028	AT3G57360
Cluster-12522.10561	2.7002
Cluster-12522.61071	2.7002	AT1G66910
Cluster-12522.55956	2.6986
Cluster-12522.59719	2.6968
Cluster-12522.23307	2.6965	AT1G28560
Cluster-12522.40953	2.6948
Cluster-12522.17888	2.6924	AT5G27600
Cluster-12684.0	2.6919
Cluster-11565.0	2.6905	AT1G69730
Cluster-12522.63715	2.6867
Cluster-12522.26553	2.6866
Cluster-12522.45340	2.6849	AT1G10780
Cluster-12522.40853	2.6838	AT1G14000
Cluster-12522.51154	2.6829	AT4G34030
Cluster-12522.15992	2.6823	AT3G23590
Cluster-12522.793	2.6814
Cluster-12522.10265	2.6801	AT3G62240
Cluster-12522.8962	2.6751	AT4G36850
Cluster-12522.56594	2.6721	AT1G52565
Cluster-12522.41149	2.6706	AT3G51000
Cluster-12522.36943	2.6689	AT1G76520
Cluster-12522.6800	2.6675	AT3G14460
Cluster-12522.70175	2.6647	AT1G45688
Cluster-12522.33424	2.6628	AT4G20170
Cluster-12522.23863	2.6609
Cluster-12522.24712	2.66
Cluster-12522.42216	2.6562	AT2G39470
[truncated: 5,760 more rows]
