# Supplementary material for: Transcriptomic analysis identifies novel genes and pathways for salt stress responses in Suaeda salsa leaves
Source: Sci Rep. 2020 Mar 6;10:4236. doi: 10.1038/s41598-020-61204-x (PMC7060309; doi:10.1038/s41598-020-61204-x)
Supplement: Supplementary file 2 — Dataset 2. [file 41598_2020_61204_MOESM2_ESM.xlsx]

## Sheet: Table S2
Title: Transcriptome analysis of salt stress responses in Suaeda salsa leaves
Authers: Xuejie Zhang†, Yan Yao†, Xiaotong Li, Luoyan Zhang* and Shoujin Fan*
Table S2 GO enrichment analysis of genes differentially expressed in S. salsa under salt stress.
Up-regulated
GO ID	GO terms	Annotated gene number	Enriched gene number	P value
GO:0070588	calcium ion transmembrane transport	126	23	2.4e-08
GO:0055062	phosphate ion homeostasis	82	18	6.6e-08
GO:0044257	cellular protein catabolic process	1281	74	8e-07
GO:2000185	regulation of phosphate transmembrane transport	9	6	8.2e-07
GO:0043487	regulation of RNA stability	78	14	9.6e-07
GO:0007165	signal transduction	4216	249	2.5e-06
GO:0006552	leucine catabolic process	58	12	1.4e-05
GO:0007004	telomere maintenance via telomerase	78	14	4e-05
GO:0009646	response to absence of light	128	17	5.6e-05
GO:0010252	auxin homeostasis	95	14	0.00015
GO:0006970	response to osmotic stress	1872	113	0.00017
GO:0040009	regulation of growth rate	35	8	0.00018
GO:0031146	SCF-dependent proteasomal ubiquitin-dependent protein catabolic process	133	17	0.00019
GO:0010555	response to mannitol	51	11	0.00022
GO:0048278	vesicle docking	129	11	0.00028
GO:0009734	auxin-activated signaling pathway	432	37	0.00031
GO:0009156	ribonucleoside monophosphate biosynthetic process	227	17	0.00032
GO:0070482	response to oxygen levels	169	19	0.0004
GO:0006813	potassium ion transport	264	22	0.00042
GO:0006651	diacylglycerol biosynthetic process	15	5	0.00047
GO:0009926	auxin polar transport	302	26	0.00085
GO:0046373	L-arabinose metabolic process	11	4	0.00125
GO:0009058	biosynthetic process	13783	591	0.00145
GO:0043562	cellular response to nitrogen levels	113	10	0.00154
GO:0002239	response to oomycetes	242	24	0.0016
GO:0009116	nucleoside metabolic process	621	39	0.00169
GO:0006212	uracil catabolic process	20	5	0.002
GO:0006814	sodium ion transport	106	12	0.00218
GO:0006546	glycine catabolic process	37	3	0.00223
GO:0009051	pentose-phosphate shunt, oxidative branch	40	7	0.00246
GO:0010351	lithium ion transport	30	6	0.00246
GO:0019285	glycine betaine biosynthetic process from choline	30	6	0.00246
GO:0009083	branched-chain amino acid catabolic process	97	20	0.00248
GO:0009414	response to water deprivation	1078	74	0.00252
GO:0017038	protein import	484	25	0.00253
GO:0043266	regulation of potassium ion transport	31	6	0.00294
GO:0007584	response to nutrient	22	5	0.00314
GO:0019483	beta-alanine biosynthetic process	20	5	0.00319
GO:0010324	membrane invagination	25	5	0.00319
GO:0051592	response to calcium ion	54	8	0.00367
GO:2000762	regulation of phenylpropanoid metabolic process	91	11	0.00375
GO:0006816	calcium ion transport	206	33	0.00418
GO:0006123	mitochondrial electron transport, cytochrome c to oxygen	15	4	0.00446
GO:0019477	L-lysine catabolic process	24	5	0.00469
GO:0046369	galactose biosynthetic process	8	3	0.00493
GO:0034477	U6 snRNA 3'-end processing	8	3	0.00493
GO:0006793	phosphorus metabolic process	6406	332	0.00521
GO:0009060	aerobic respiration	182	13	0.00559
GO:0051511	negative regulation of unidimensional cell growth	25	5	0.00564
GO:0009107	lipoate biosynthetic process	3	2	0.00648
GO:0048512	circadian behavior	3	2	0.00648
GO:1904216	positive regulation of protein import into chloroplast stroma	3	2	0.00648
GO:0015742	alpha-ketoglutarate transport	3	2	0.00648
GO:0010133	proline catabolic process to glutamate	26	5	0.00671
GO:0071423	malate transmembrane transport	9	3	0.00713
GO:1903335	regulation of vacuolar transport	9	3	0.00713
GO:0000184	nuclear-transcribed mRNA catabolic process, nonsense-mediated decay	111	12	0.00763
GO:0006656	phosphatidylcholine biosynthetic process	27	5	0.00792
GO:0006906	vesicle fusion	103	12	0.00855
GO:0055085	transmembrane transport	2393	161	0.00916
GO:0009099	valine biosynthetic process	39	6	0.00944
GO:0055114	oxidation-reduction process	4069	218	0.0095
GO:0071280	cellular response to copper ion	10	3	0.00984
GO:0006567	threonine catabolic process	10	3	0.00984
GO:0044206	UMP salvage	29	5	0.01078
GO:0006424	glutamyl-tRNA aminoacylation	29	5	0.01078
GO:0015692	lead ion transport	29	5	0.01078
GO:0007026	negative regulation of microtubule depolymerization	4	2	0.01256
GO:0000379	tRNA-type intron splice site recognition and cleavage	11	3	0.01306
GO:0045227	capsule polysaccharide biosynthetic process	11	3	0.01306
GO:0033358	UDP-L-arabinose biosynthetic process	11	3	0.01306
GO:0010255	glucose mediated signaling pathway	33	5	0.0131
GO:0009097	isoleucine biosynthetic process	42	6	0.01347
GO:0009620	response to fungus	896	54	0.01554
GO:0070509	calcium ion import	21	4	0.0156
GO:0002764	immune response-regulating signaling pathway	44	5	0.01679
GO:0000395	mRNA 5'-splice site recognition	12	3	0.0168
GO:0006882	cellular zinc ion homeostasis	57	7	0.01746
GO:0030026	cellular manganese ion homeostasis	57	7	0.01746
GO:0001558	regulation of cell growth	256	22	0.01826
GO:0010310	regulation of hydrogen peroxide metabolic process	70	8	0.01853
GO:0010091	trichome branching	85	9	0.0189
GO:0015801	aromatic amino acid transport	10	3	0.02026
GO:0043462	regulation of ATPase activity	21	3	0.02027
GO:0015729	oxaloacetate transport	5	2	0.02027
GO:0042128	nitrate assimilation	129	12	0.02034
GO:0051365	cellular response to potassium ion starvation	34	5	0.02082
GO:0031022	nuclear migration along microfilament	23	4	0.02143
GO:0009723	response to ethylene	608	44	0.02189
GO:0009739	response to gibberellin	327	18	0.02208
GO:0055069	zinc ion homeostasis	81	11	0.02463
GO:0006537	glutamate biosynthetic process	41	7	0.0247
GO:0042631	cellular response to water deprivation	89	9	0.02473
GO:0010220	positive regulation of vernalization response	24	4	0.02477
GO:0044211	CTP salvage	24	4	0.02477
GO:0072684	mitochondrial tRNA 3'-trailer cleavage, endonucleolytic	24	4	0.02477
GO:0009611	response to wounding	739	48	0.02546
GO:0016310	phosphorylation	4294	237	0.02559
GO:0019676	ammonia assimilation cycle	36	5	0.02611
GO:0080167	response to karrikin	366	26	0.02638
GO:0043328	protein targeting to vacuole involved in ubiquitin-dependent protein catabolic process via the multivesicular body sorting pathway	25	4	0.02842
GO:0015693	magnesium ion transport	63	7	0.02869
GO:0010350	cellular response to magnesium starvation	6	2	0.02947
GO:0071286	cellular response to magnesium ion	6	2	0.02947
GO:0042853	L-alanine catabolic process	6	2	0.02947
GO:0031567	mitotic cell size control checkpoint	6	2	0.02947
GO:0045736	negative regulation of cyclin-dependent protein serine/threonine kinase activity	6	2	0.02947
GO:0072709	cellular response to sorbitol	6	2	0.02947
GO:0075733	intracellular transport of virus	6	2	0.02947
GO:0035865	cellular response to potassium ion	6	2	0.02947
GO:0071325	cellular response to mannitol stimulus	6	2	0.02947
GO:0071492	cellular response to UV-A	6	2	0.02947
GO:0043985	histone H4-R3 methylation	6	2	0.02947
GO:0000024	maltose biosynthetic process	6	2	0.02947
GO:0031115	negative regulation of microtubule polymerization	6	2	0.02947
GO:0090227	regulation of red or far-red light signaling pathway	6	2	0.02947
GO:0072387	flavin adenine dinucleotide metabolic process	39	3	0.02948
GO:0071456	cellular response to hypoxia	71	7	0.02972
GO:0090332	stomatal closure	118	11	0.03086
GO:0045893	positive regulation of transcription, DNA-templated	922	52	0.0309
GO:0009098	leucine biosynthetic process	64	7	0.03095
GO:1903830	magnesium ion transmembrane transport	15	3	0.03128
GO:0080060	integument development	15	3	0.03128
GO:0006425	glutaminyl-tRNA aminoacylation	15	3	0.03128
GO:0071486	cellular response to high light intensity	15	3	0.03128
GO:0016926	protein desumoylation	16	3	0.03718
GO:0070370	cellular heat acclimation	53	6	0.03817
GO:0006493	protein O-linked glycosylation	53	6	0.03817
GO:0002229	defense response to oomycetes	158	12	0.03851
GO:0010109	regulation of photosynthesis	178	10	0.03858
GO:0009991	response to extracellular stimulus	724	63	0.03916
GO:1900457	regulation of brassinosteroid mediated signaling pathway	37	4	0.03996
GO:0016598	protein arginylation	7	2	0.03998
GO:0034757	negative regulation of iron ion transport	7	2	0.03998
GO:0048255	mRNA stabilization	7	2	0.03998
GO:0010618	aerenchyma formation	7	2	0.03998
GO:1990592	protein K69-linked ufmylation	7	2	0.03998
GO:0071398	cellular response to fatty acid	7	2	0.03998
GO:2000541	positive regulation of protein geranylgeranylation	7	2	0.03998
GO:0045088	regulation of innate immune response	332	15	0.04135
GO:0009624	response to nematode	296	21	0.04289
GO:0006470	protein dephosphorylation	443	29	0.04301
GO:0009651	response to salt stress	1617	89	0.04312
GO:2000379	positive regulation of reactive oxygen species metabolic process	42	5	0.04356
GO:0007263	nitric oxide mediated signal transduction	17	3	0.0436
GO:0048281	inflorescence morphogenesis	17	3	0.0436
GO:0097054	L-glutamate biosynthetic process	17	3	0.0436
GO:0000290	deadenylation-dependent decapping of nuclear-transcribed mRNA	17	3	0.0436
GO:0030162	regulation of proteolysis	140	6	0.04372
GO:0016036	cellular response to phosphate starvation	231	18	0.04485
GO:0010117	photoprotection	29	4	0.04603
GO:0080142	regulation of salicylic acid biosynthetic process	42	5	0.04683
GO:1900426	positive regulation of defense response to bacterium	42	5	0.04683
GO:0072708	response to sorbitol	7	3	0.04721
GO:0060560	developmental growth involved in morphogenesis	902	44	0.04723
GO:0071266	'de novo' L-methionine biosynthetic process	16	2	0.04723
GO:0006844	acyl carnitine transport	1	1	0.04724
GO:0035998	7,8-dihydroneopterin 3'-triphosphate biosynthetic process	1	1	0.04724
GO:1901485	positive regulation of transcription factor catabolic process	1	1	0.04724
GO:1903648	positive regulation of chlorophyll catabolic process	1	1	0.04724
GO:1902455	negative regulation of stem cell population maintenance	1	1	0.04724
GO:0070525	tRNA threonylcarbamoyladenosine metabolic process	1	1	0.04724
GO:0015688	iron chelate transport	1	1	0.04724
GO:1902265	abscisic acid homeostasis	1	1	0.04724
GO:0019343	cysteine biosynthetic process via cystathionine	1	1	0.04724
GO:0019346	transsulfuration	1	1	0.04724
GO:0090437	socket cell differentiation	1	1	0.04724
GO:0019458	methionine catabolic process via 2-oxobutanoate	1	1	0.04724
GO:0042742	defense response to bacterium	1570	89	0.04776
GO:0006458	'de novo' protein folding	156	8	0.04821
GO:0006629	lipid metabolic process	3001	126	0.04869
Down-regulated
GO ID	GO terms	Annotated gene number	Enriched gene number	P value
GO:0006412	translation	1928	183	1.1e-19
GO:0006598	polyamine catabolic process	22	10	5.8e-09
GO:0070544	histone H3-K36 demethylation	17	10	6.6e-09
GO:0009812	flavonoid metabolic process	292	45	9.1e-08
GO:0042254	ribosome biogenesis	1069	115	5.1e-07
GO:0009768	photosynthesis, light harvesting in photosystem I	88	19	7.2e-07
GO:0009970	cellular response to sulfate starvation	21	9	1.3e-06
GO:0006270	DNA replication initiation	91	19	2.8e-06
GO:0006564	L-serine biosynthetic process	9	6	3e-06
GO:0055114	oxidation-reduction process	4069	299	4.4e-06
GO:0009813	flavonoid biosynthetic process	174	29	4.9e-06
GO:0042752	regulation of circadian rhythm	192	28	5.3e-06
GO:0002181	cytoplasmic translation	61	14	1.1e-05
GO:0006268	DNA unwinding involved in DNA replication	54	13	1.1e-05
GO:0006065	UDP-glucuronate biosynthetic process	4	4	1.2e-05
GO:0006024	glycosaminoglycan biosynthetic process	4	4	1.2e-05
GO:0034976	response to endoplasmic reticulum stress	201	17	2.9e-05
GO:0009409	response to cold	1234	105	4.8e-05
GO:0045787	positive regulation of cell cycle	192	22	6.5e-05
GO:0008284	positive regulation of cell proliferation	90	16	6.8e-05
GO:0006275	regulation of DNA replication	122	14	7.3e-05
GO:0010478	chlororespiration	10	5	0.00014
GO:0009809	lignin biosynthetic process	224	30	0.00016
GO:0051754	meiotic sister chromatid cohesion, centromeric	6	4	0.00016
GO:0009944	polarity specification of adaxial/abaxial axis	61	12	0.0002
GO:0000470	maturation of LSU-rRNA	79	15	0.0002
GO:0009645	response to low light intensity stimulus	64	11	0.00024
GO:0030187	melatonin biosynthetic process	23	7	0.00026
GO:0000103	sulfate assimilation	31	8	0.00033
GO:0007076	mitotic chromosome condensation	12	5	0.00039
GO:0009414	response to water deprivation	1078	88	0.00043
GO:0010114	response to red light	267	31	0.00043
GO:0007088	regulation of mitotic nuclear division	117	18	0.00052
GO:0010148	transpiration	41	9	0.00053
GO:0000724	double-strand break repair via homologous recombination	266	28	0.00055
GO:0098504	DNA 3' dephosphorylation involved in DNA repair	4	3	0.00078
GO:0006264	mitochondrial DNA replication	14	5	0.0009
GO:0006414	translational elongation	176	21	0.00129
GO:0033356	UDP-L-arabinose metabolic process	26	6	0.00129
GO:0015713	phosphoglycerate transport	23	6	0.00176
GO:0009086	methionine biosynthetic process	61	10	0.00183
GO:0010393	galacturonan metabolic process	289	33	0.00187
GO:0006269	DNA replication, synthesis of RNA primer	13	4	0.00187
GO:0070131	positive regulation of mitochondrial translation	5	3	0.00187
GO:0009750	response to fructose	110	15	0.00203
GO:0071555	cell wall organization	890	78	0.00217
GO:0006096	glycolytic process	216	24	0.0022
GO:0016121	carotene catabolic process	32	7	0.00223
GO:0007062	sister chromatid cohesion	51	17	0.00237
GO:0010218	response to far red light	199	23	0.00238
GO:0008152	metabolic process	32763	2015	0.00239
GO:0015714	phosphoenolpyruvate transport	17	5	0.00241
GO:0010501	RNA secondary structure unwinding	17	5	0.00241
GO:0009740	gibberellic acid mediated signaling pathway	160	16	0.00242
GO:0007018	microtubule-based movement	180	22	0.00271
GO:0051555	flavonol biosynthetic process	25	6	0.00279
GO:1902074	response to salt	25	6	0.00279
GO:0051096	positive regulation of helicase activity	34	7	0.00322
GO:0070409	carbamoyl phosphate biosynthetic process	2	2	0.00347
GO:0018131	oxazole or thiazole biosynthetic process	2	2	0.00347
GO:0071049	nuclear retention of pre-mRNA with aberrant 3'-ends at the site of transcription	2	2	0.00347
GO:0071034	CUT catabolic process	2	2	0.00347
GO:1901847	nicotinate metabolic process	2	2	0.00347
GO:0009971	anastral spindle assembly involved in male meiosis	2	2	0.00347
GO:0008618	7-methylguanosine metabolic process	2	2	0.00347
GO:0032970	regulation of actin filament-based process	196	8	0.00348
GO:0009607	response to biotic stimulus	3358	160	0.00357
GO:0070814	hydrogen sulfide biosynthetic process	12	4	0.00406
GO:0006626	protein targeting to mitochondrion	122	15	0.00408
GO:0000025	maltose catabolic process	19	5	0.0041
GO:0033314	mitotic DNA replication checkpoint	36	7	0.00451
GO:0016123	xanthophyll biosynthetic process	55	9	0.00458
GO:0009688	abscisic acid biosynthetic process	82	11	0.00503
GO:0009827	plant-type cell wall modification	107	13	0.00527
GO:0006261	DNA-dependent DNA replication	402	59	0.00543
GO:0000076	DNA replication checkpoint	49	11	0.00556
GO:0070417	cellular response to cold	71	11	0.00566
GO:0009668	plastid membrane organization	189	9	0.006
GO:0006457	protein folding	740	62	0.00626
GO:0051225	spindle assembly	83	11	0.00711
GO:0009909	regulation of flower development	531	35	0.00713
GO:0043086	negative regulation of catalytic activity	117	17	0.0072
GO:0008295	spermidine biosynthetic process	14	4	0.00747
GO:0010119	regulation of stomatal movement	317	26	0.00748
GO:0032465	regulation of cytokinesis	60	8	0.00801
GO:0010597	green leaf volatile biosynthetic process	22	5	0.00802
GO:0045087	innate immune response	1114	45	0.00903
GO:0010089	xylem development	117	14	0.00904
GO:1904667	negative regulation of ubiquitin protein ligase activity	46	10	0.0091
GO:0000183	chromatin silencing at rDNA	8	3	0.00914
GO:0009088	threonine biosynthetic process	8	3	0.00914
GO:0090358	positive regulation of tryptophan metabolic process	8	3	0.00914
GO:0009834	plant-type secondary cell wall biogenesis	133	14	0.00918
GO:0015995	chlorophyll biosynthetic process	133	14	0.00938
GO:0000027	ribosomal large subunit assembly	83	11	0.00939
GO:0071493	cellular response to UV-B	41	7	0.0094
GO:0052546	cell wall pectin metabolic process	135	13	0.00942
GO:0010336	gibberellic acid homeostasis	15	4	0.00972
GO:0052746	inositol phosphorylation	15	4	0.00972
GO:0030163	protein catabolic process	1619	71	0.00983
GO:0032260	response to jasmonic acid stimulus involved in jasmonic acid and ethylene-dependent systemic resistance	15	3	0.01
GO:1901401	regulation of tetrapyrrole metabolic process	67	6	0.01
GO:0016540	protein autoprocessing	3	2	0.01
GO:0035372	protein localization to microtubule	3	2	0.01
GO:0047496	vesicle transport along microtubule	3	2	0.01
GO:0015671	oxygen transport	3	2	0.01
GO:0006169	adenosine salvage	3	2	0.01
GO:0006799	polyphosphate biosynthetic process	3	2	0.01
GO:0071491	cellular response to red light	28	3	0.01001
GO:0006817	phosphate ion transport	61	8	0.01003
GO:0009637	response to blue light	307	30	0.01062
GO:0000079	regulation of cyclin-dependent protein serine/threonine kinase activity	89	10	0.01064
GO:0010026	trichome differentiation	291	23	0.01164
GO:0007094	mitotic spindle assembly checkpoint	38	7	0.01166
GO:0000278	mitotic cell cycle	796	98	0.01229
GO:0044205	'de novo' UMP biosynthetic process	16	4	0.01236
GO:0019419	sulfate reduction	16	4	0.01236
GO:0000914	phragmoplast assembly	16	4	0.01236
GO:0009808	lignin metabolic process	247	34	0.01292
GO:1901537	positive regulation of DNA demethylation	9	3	0.01312
GO:0000226	microtubule cytoskeleton organization	411	44	0.01315
GO:0009299	mRNA transcription	25	5	0.01397
GO:0010264	myo-inositol hexakisphosphate biosynthetic process	25	5	0.01397
GO:0009749	response to glucose	174	17	0.01561
GO:0009934	regulation of meristem structural organization	56	8	0.01634
GO:0051512	positive regulation of unidimensional cell growth	26	5	0.01648
GO:0000380	alternative mRNA splicing, via spliceosome	188	8	0.01662
GO:0010224	response to UV-B	231	26	0.01703
GO:0006098	pentose-phosphate shunt	118	10	0.0174
GO:0080167	response to karrikin	366	32	0.01743
GO:0000281	mitotic cytokinesis	297	29	0.01779
GO:0071163	DNA replication preinitiation complex assembly	11	4	0.01792
GO:2000114	regulation of establishment of cell polarity	10	3	0.01793
GO:0009408	response to heat	852	70	0.01901
GO:0007064	mitotic sister chromatid cohesion	7	3	0.01921
GO:0010234	anther wall tapetum cell fate specification	4	2	0.01922
GO:0042351	'de novo' GDP-L-fucose biosynthetic process	4	2	0.01922
GO:0006267	pre-replicative complex assembly involved in nuclear cell cycle DNA replication	4	2	0.01922
GO:0048359	mucilage metabolic process involved in seed coat development	69	7	0.01928
GO:1902183	regulation of shoot apical meristem development	48	8	0.01936
GO:0006979	response to oxidative stress	1482	95	0.01981
GO:0009651	response to salt stress	1617	116	0.02104
GO:0005983	starch catabolic process	118	13	0.02187
GO:0071217	cellular response to external biotic stimulus	28	5	0.02235
GO:0010272	response to silver ion	28	5	0.02235
GO:0046898	response to cycloheximide	28	5	0.02235
GO:0009793	embryo development ending in seed dormancy	1819	126	0.02249
GO:0009955	adaxial/abaxial pattern specification	102	18	0.02265
GO:0009555	pollen development	817	62	0.02325
GO:0035336	long-chain fatty-acyl-CoA metabolic process	11	3	0.02359
GO:0035436	triose phosphate transmembrane transport	11	3	0.02359
GO:0044209	AMP salvage	11	3	0.02359
GO:0007098	centrosome cycle	11	3	0.02359
GO:1901529	positive regulation of anion channel activity	11	3	0.02359
GO:0046785	microtubule polymerization	49	5	0.0236
GO:0006974	cellular response to DNA damage stimulus	1385	96	0.02684
GO:0042273	ribosomal large subunit biogenesis	201	32	0.0279
GO:0009647	skotomorphogenesis	30	5	0.02942
GO:0035194	posttranscriptional gene silencing by RNA	308	15	0.03024
GO:0051783	regulation of nuclear division	164	24	0.03056
GO:0080175	phragmoplast microtubule organization	6	3	0.03078
GO:0010482	regulation of epidermal cell division	5	2	0.03079
GO:0015760	glucose-6-phosphate transport	5	2	0.03079
GO:0060772	leaf phyllotactic patterning	5	2	0.03079
GO:0000028	ribosomal small subunit assembly	63	8	0.03111
GO:0051179	localization	6785	344	0.03205
GO:0032869	cellular response to insulin stimulus	21	4	0.03218
GO:0016036	cellular response to phosphate starvation	231	21	0.03282
GO:0045490	pectin catabolic process	88	10	0.03417
GO:0008219	cell death	800	38	0.03448
GO:0009693	ethylene biosynthetic process	89	8	0.03518
GO:0009097	isoleucine biosynthetic process	42	6	0.03535
GO:0009294	DNA mediated transformation	65	8	0.03661
GO:0016042	lipid catabolic process	700	42	0.0374
GO:0016255	attachment of GPI anchor to protein	13	3	0.03745
GO:0045931	positive regulation of mitotic cell cycle	68	6	0.03746
GO:0031640	killing of cells of other organism	22	4	0.03755
GO:0010223	secondary shoot formation	61	8	0.03834
GO:0032957	inositol trisphosphate metabolic process	43	6	0.03911
GO:0010182	sugar mediated signaling pathway	178	17	0.04095
GO:0010043	response to zinc ion	142	14	0.04103
GO:0000463	maturation of LSU-rRNA from tricistronic rRNA transcript (SSU-rRNA, 5.8S rRNA, LSU-rRNA)	50	7	0.04307
GO:0006809	nitric oxide biosynthetic process	23	4	0.0434
GO:0051315	attachment of mitotic spindle microtubules to kinetochore	23	4	0.0434
GO:0009744	response to sucrose	204	17	0.04394
GO:0006354	DNA-templated transcription, elongation	91	9	0.04435
GO:0010383	cell wall polysaccharide metabolic process	289	19	0.0444
GO:0051598	meiotic recombination checkpoint	6	2	0.04441
GO:0000461	endonucleolytic cleavage to generate mature 3'-end of SSU-rRNA from (SSU-rRNA, 5.8S rRNA, LSU-rRNA)	6	2	0.04441
GO:0031619	homologous chromosome orientation involved in meiotic metaphase I plate congression	6	2	0.04441
GO:0010778	meiotic DNA repair synthesis involved in reciprocal meiotic recombination	6	2	0.04441
GO:0048016	inositol phosphate-mediated signaling	6	2	0.04441
GO:0071492	cellular response to UV-A	6	2	0.04441
GO:0060236	regulation of mitotic spindle organization	6	2	0.04441
GO:0033587	shikimate biosynthetic process	6	2	0.04441
GO:0009954	proximal/distal pattern formation	32	3	0.04442
GO:0009553	embryo sac development	439	33	0.04444
GO:0005975	carbohydrate metabolic process	3367	224	0.04518
GO:0009807	lignan biosynthetic process	14	3	0.04563
GO:0006272	leading strand elongation	14	3	0.04563
GO:0002938	tRNA guanine ribose methylation	14	3	0.04563
GO:1901006	ubiquinone-6 biosynthetic process	14	3	0.04563
GO:0000741	karyogamy	114	7	0.0457
GO:0009611	response to wounding	739	54	0.04649
GO:0009831	plant-type cell wall modification involved in multidimensional cell growth	34	5	0.04741
GO:0009694	jasmonic acid metabolic process	194	19	0.04902
GO:0010345	suberin biosynthetic process	24	4	0.04973
