# Supplementary material for: Transcriptomic analysis identifies novel genes and pathways for salt stress responses in Suaeda salsa leaves
Source: Sci Rep. 2020 Mar 6;10:4236. doi: 10.1038/s41598-020-61204-x (PMC7060309; doi:10.1038/s41598-020-61204-x)
Supplement: Supplementary file 3 — Dataset 3. [file 41598_2020_61204_MOESM3_ESM.xlsx]

## Sheet: Table S3
Title: Transcriptome analysis of salt stress responses in Suaeda salsa leaves
Authers: Xuejie Zhang†, Yan Yao†, Xiaotong Li, Luoyan Zhang* and Shoujin Fan*
Table S3 Transcription factors in S. salsa transcriptome.
TF family	Arabidopsis ID	Unigene ID	UP/DOWN
Alfin	AT5G05610	Cluster-12522.26662
Alfin	AT1G14510	Cluster-12522.49023
Alfin	AT5G20510	Cluster-12522.20000
Alfin	AT1G14510	Cluster-12522.30087
Alfin	AT5G20510	Cluster-12522.32853
Alfin	AT5G05610	Cluster-12522.39976
Alfin	AT1G14510	Cluster-12522.50710
Alfin	AT5G20510	Cluster-12522.26341
Alfin	AT5G05610	Cluster-12522.39785
Alfin	AT5G20510	Cluster-12522.34229
Alfin	AT5G20510	Cluster-12522.41167
Alfin	AT5G20510	Cluster-12522.41168
AP2/ERF	AT1G21910	Cluster-4723.0	UP
AP2/ERF	AT3G14230	Cluster-12522.35031	UP
AP2/ERF	AT3G14230	Cluster-12522.42020	UP
AP2/ERF	AT4G13040	Cluster-12522.63782	UP
AP2/ERF	AT2G41710	Cluster-12522.28286	UP
AP2/ERF	AT4G36920	Cluster-12522.67161	UP
AP2/ERF	AT2G47520	Cluster-12522.10043	UP
AP2/ERF	AT1G13260	Cluster-12522.5681	UP
AP2/ERF	AT3G23240	Cluster-12522.9186	UP
AP2/ERF	AT5G11190	Cluster-12522.66757	DOWN
AP2/ERF	AT5G11590	Cluster-12522.57365	DOWN
AP2/ERF	AT1G50640	Cluster-12522.53463	DOWN
AP2/ERF	AT5G10510	Cluster-12522.5389	DOWN
AP2/ERF	AT2G40350	Cluster-12522.48036	DOWN
AP2/ERF	AT4G36920	Cluster-12522.47087	DOWN
AP2/ERF	AT4G27950	Cluster-12522.60847	DOWN
AP2/ERF	AT4G23750	Cluster-12522.34508	DOWN
AP2/ERF	AT2G40350	Cluster-12522.69058	DOWN
AP2/ERF	AT1G19210	Cluster-12522.18504	DOWN
AP2/ERF	AT2G40350	Cluster-12522.30066	DOWN
AP2/ERF	AT4G36920	Cluster-8538.2
AP2/ERF	AT4G36920	Cluster-4782.0
AP2/ERF	AT4G36920	Cluster-12522.12917
AP2/ERF	AT5G11590	Cluster-12522.44481
AP2/ERF	AT4G34410	Cluster-8462.0
AP2/ERF	AT3G16770	Cluster-12522.36506
AP2/ERF	AT4G27950	Cluster-12522.49403
AP2/ERF	AT4G36920	Cluster-5459.0
AP2/ERF	AT1G68550	Cluster-12522.29709
AP2/ERF	AT2G40350	Cluster-12522.58762
AP2/ERF	AT1G50640	Cluster-12522.53467
AP2/ERF	AT1G13260	Cluster-12522.34692
AP2/ERF	AT1G50640	Cluster-12522.47640
AP2/ERF	AT5G52020	Cluster-12522.5545
AP2/ERF	AT5G51990	Cluster-12522.2906
AP2/ERF	AT1G50640	Cluster-12522.14192
AP2/ERF	AT4G36920	Cluster-12522.10246
AP2/ERF	AT4G36920	Cluster-12522.11192
AP2/ERF	AT1G68550	Cluster-12522.23316
AP2/ERF	AT3G14230	Cluster-12522.35030
AP2/ERF	AT3G14230	Cluster-12522.42021
AP2/ERF	AT4G37750	Cluster-12522.16928
AP2/ERF	AT4G36920	Cluster-4236.0
AP2/ERF	AT1G16060	Cluster-8631.0
AP2/ERF	AT4G27950	Cluster-12522.3265
AP2/ERF	AT2G41710	Cluster-12522.29324
AP2/ERF	AT5G10510	Cluster-12522.20501
AP2/ERF	AT2G41710	Cluster-12522.28285
AP2/ERF	AT4G36920	Cluster-12522.40074
AP2/ERF	AT5G47230	Cluster-12522.30768
AP2/ERF	AT4G27950	Cluster-12522.1874
AP2/ERF	AT5G11590	Cluster-12522.6603
AP2/ERF	AT4G36920	Cluster-12522.7403
AP2/ERF	AT4G36920	Cluster-12522.19619
AP2/ERF	AT4G36920	Cluster-12522.19618
AP2/ERF	AT1G50640	Cluster-12522.52445
AP2/ERF	AT4G37750	Cluster-12522.22245
AP2/ERF	AT4G17500	Cluster-12522.32939
AP2/ERF	AT3G23240	Cluster-7123.0
AP2/ERF	AT4G36920	Cluster-8538.0
AP2/ERF	AT4G36920	Cluster-12522.13033
AP2/ERF	AT4G36920	Cluster-12522.13032
AP2/ERF	AT4G36920	Cluster-12522.13031
AP2/ERF	AT4G36920	Cluster-12522.45784
AP2/ERF	AT1G16060	Cluster-12522.1493
AP2/ERF	AT4G13040	Cluster-12522.41
AP2/ERF	AT4G37750	Cluster-12522.20952
AP2/ERF	AT4G37750	Cluster-12522.20953
AP2/ERF	AT4G37750	Cluster-12522.20954
AP2/ERF	AT1G78080	Cluster-6515.0
AP2/ERF	AT1G50640	Cluster-12522.14230
AP2/ERF	AT2G20880	Cluster-12522.19338
AP2/ERF	AT4G36920	Cluster-12522.58200
AP2/ERF	AT2G41710	Cluster-12522.50153
AP2/ERF	AT2G41710	Cluster-12522.50152
AP2/ERF	AT3G54320	Cluster-12522.53132
AP2/ERF	AT1G53170	Cluster-12522.45973
AP2/ERF	AT1G50640	Cluster-12522.15644
AP2/ERF	AT2G41710	Cluster-12522.8133
AP2/ERF	AT1G68840	Cluster-12522.18544
AP2/ERF	AT3G16770	Cluster-12522.6209
AP2/ERF	AT4G13040	Cluster-2844.0
AP2/ERF	AT5G44210	Cluster-12522.29073
AP2/ERF	AT5G25190	Cluster-3871.0
AP2/ERF	AT3G16770	Cluster-12522.9348
AP2/ERF	AT3G16770	Cluster-12522.9347
AP2/ERF	AT3G60490	Cluster-12522.45537
AP2/ERF	AT5G25190	Cluster-12522.7883
AP2/ERF	AT1G50640	Cluster-12522.53464
AP2/ERF	AT1G50640	Cluster-12522.53465
AP2/ERF	AT1G50640	Cluster-12522.53466
AP2/ERF	AT4G37750	Cluster-12522.48304
AP2/ERF	AT1G50640	Cluster-12522.12162
AP2/ERF	AT1G72570	Cluster-10417.0
AP2/ERF	AT5G67180	Cluster-12522.16156
AP2/ERF	AT1G01250	Cluster-12522.18649
AP2/ERF	AT4G37750	Cluster-12522.20737
AP2/ERF	AT5G10510	Cluster-12522.24167
AP2/ERF	AT1G78080	Cluster-12522.35923
AP2/ERF	AT4G27950	Cluster-12522.21759
AP2/ERF	AT5G51990	Cluster-6026.0
AP2/ERF	AT3G25730	Cluster-609.0
AP2/ERF	AT1G50640	Cluster-12522.50055
AP2/ERF	AT5G11590	Cluster-12522.6606
AP2/ERF	AT4G36920	Cluster-9220.0
AP2/ERF	AT4G36920	Cluster-12522.35884
AP2/ERF	AT2G38340	Cluster-12522.51343
AP2/ERF	AT2G38340	Cluster-12522.51341
AP2/ERF	AT5G52020	Cluster-12522.63959
AP2/ERF	AT4G13040	Cluster-12522.71507
AP2/ERF	AT5G67190	Cluster-12522.34099
AP2/ERF	AT1G50640	Cluster-12522.15700
AP2/ERF	AT3G14230	Cluster-12522.35029
AP2/ERF	AT4G36920	Cluster-12522.43424
AP2/ERF	AT1G64380	Cluster-12522.31582
AP2/ERF	AT4G13620	Cluster-4465.0
AP2/ERF	AT4G17500	Cluster-12522.37143
AP2/ERF	AT4G36920	Cluster-7160.0
AP2/ERF	AT4G36920	Cluster-12522.2083
AP2/ERF	AT4G36920	Cluster-12522.2085
AP2/ERF	AT4G36920	Cluster-12522.2084
AP2/ERF	AT3G54320	Cluster-12522.30378
AP2/ERF	AT3G54320	Cluster-12522.30377
AP2/ERF	AT3G54320	Cluster-12522.30374
AP2/ERF	AT1G50640	Cluster-12522.47420
AP2/ERF	AT5G11590	Cluster-12522.48954
AP2/ERF	AT1G01250	Cluster-12522.50494
AP2/ERF	AT2G41710	Cluster-12522.22518
AP2/ERF	AT3G54320	Cluster-12522.66087
AP2/ERF	AT1G50640	Cluster-12522.21283
AP2/ERF	AT2G47520	Cluster-12522.16085
AP2/ERF	AT2G41710	Cluster-12522.52155
AP2/ERF	AT2G41710	Cluster-12522.22311
AP2/ERF	AT2G28550	Cluster-6760.0
AP2/ERF	AT2G41710	Cluster-12522.50151
AP2/ERF	AT1G68550	Cluster-12522.33576
AP2/ERF	AT5G11590	Cluster-12522.65756
AP2/ERF	AT3G14230	Cluster-12522.37955
AP2/ERF	AT1G43160	Cluster-9466.0
AP2/ERF	AT5G61890	Cluster-5159.1
AP2/ERF	AT2G28550	Cluster-12522.50470
AP2/ERF	AT4G36920	Cluster-12522.50471
AP2/ERF	AT1G68550	Cluster-12522.32788
AP2/ERF	AT1G50640	Cluster-12522.58715
AP2/ERF	AT4G36920	Cluster-10661.0
AP2/ERF	AT3G54320	Cluster-12522.61969
AP2/ERF	AT1G50640	Cluster-12522.7911
AP2/ERF	AT2G28550	Cluster-12522.44337
AP2/ERF	AT1G68550	Cluster-12522.31417
AP2/ERF	AT4G37750	Cluster-12522.50931
AP2/ERF	AT4G27950	Cluster-12522.67060
AP2/ERF	AT2G41710	Cluster-12522.16794
AP2/ERF	AT4G36920	Cluster-12522.19617
AP2/ERF	AT2G28550	Cluster-12522.6940
AP2/ERF	AT4G37750	Cluster-12522.48305
AP2/ERF	AT5G25190	Cluster-12522.6112
AP2/ERF	AT1G28360	Cluster-12522.43856
AP2/ERF	AT1G16060	Cluster-10971.0
AP2/ERF	AT4G27950	Cluster-12522.67059
AP2/ERF	AT2G28550	Cluster-12522.17909
AP2/ERF	AT2G41710	Cluster-12522.27700
AP2/ERF	AT1G15360	Cluster-12522.206
AP2/ERF	AT1G50640	Cluster-12522.64078
AP2/ERF	AT3G16770	Cluster-12522.53363
AP2/ERF	AT1G53170	Cluster-12522.22737
AP2/ERF	AT5G11590	Cluster-12522.39344
B3	AT1G19220	Cluster-12522.18986	UP
B3	AT1G49475	Cluster-9108.0	UP
B3	AT1G19220	Cluster-12522.49786	UP
B3	AT3G19184	Cluster-12522.66779	DOWN
B3	AT5G42700	Cluster-7846.0	DOWN
B3	AT4G33280	Cluster-12522.22908	DOWN
B3	AT5G42700	Cluster-12522.7295	DOWN
B3	AT5G62000	Cluster-12522.32736	DOWN
B3	AT3G18990	Cluster-12522.16872	DOWN
B3	AT5G42700	Cluster-2444.0	DOWN
B3	AT4G33280	Cluster-12522.11064	DOWN
B3	AT5G37020	Cluster-12522.31453	DOWN
B3	AT5G37020	Cluster-12522.27757
B3	AT3G19184	Cluster-12522.67729
B3	AT3G18990	Cluster-2742.0
B3	AT1G49480	Cluster-12522.12673
B3	AT4G01580	Cluster-11107.0
B3	AT4G01580	Cluster-11107.1
B3	AT2G46870	Cluster-12522.14713
B3	AT1G19850	Cluster-12522.38330
B3	AT3G18990	Cluster-1840.0
B3	AT4G33280	Cluster-12522.13040
B3	AT1G49480	Cluster-12522.49194
B3	AT1G30330	Cluster-12522.40564
B3	AT3G19184	Cluster-12522.69636
B3	AT3G19184	Cluster-12522.70324
B3	AT1G19220	Cluster-12522.19268
B3	AT5G66980	Cluster-12522.53852
B3	AT5G42700	Cluster-6915.2
B3	AT5G42700	Cluster-6915.0
B3	AT1G19220	Cluster-12522.45089
B3	AT2G30470	Cluster-12522.24667
B3	AT4G32010	Cluster-12522.57585
B3	AT3G19184	Cluster-12522.17459
B3	AT4G32010	Cluster-12522.39537
B3	AT4G34400	Cluster-12522.5883
B3	AT1G59750	Cluster-12522.43363
B3	AT4G31690	Cluster-4638.0
B3	AT3G61830	Cluster-12522.33333
B3	AT2G24700	Cluster-3354.0
B3	AT2G24700	Cluster-2878.0
B3	AT1G49475	Cluster-12522.18356
B3	AT3G19184	Cluster-12522.50866
B3	AT5G66980	Cluster-2486.0
B3	AT5G66980	Cluster-12522.14965
B3	AT5G66980	Cluster-12522.14966
B3	AT1G59750	Cluster-12522.52728
B3	AT1G59750	Cluster-12522.52729
B3	AT1G49480	Cluster-7647.0
B3	AT2G46530	Cluster-12522.42985
B3	AT3G19184	Cluster-12522.70706
B3	AT3G19184	Cluster-12522.3401
B3	AT4G33280	Cluster-12522.12643
B3	AT4G33280	Cluster-12522.48337
B3	AT2G24700	Cluster-5072.0
B3	AT3G19184	Cluster-12522.56060
B3	AT2G33860	Cluster-12522.51013
B3	AT4G33280	Cluster-10416.0
B3	AT4G31690	Cluster-2831.0
B3	AT4G31690	Cluster-6025.0
B3	AT5G66980	Cluster-12522.13656
B3	AT5G66980	Cluster-12522.13655
B3	AT5G60450	Cluster-12522.53321
B3	AT4G32010	Cluster-12522.16485
B3	AT4G32010	Cluster-12522.57586
B3	AT1G51120	Cluster-12522.7938
B3	AT1G19220	Cluster-12522.50627
B3	AT4G23980	Cluster-12522.24158
B3	AT5G62000	Cluster-12522.32737
B3	AT5G62000	Cluster-12522.32738
B3	AT1G19220	Cluster-12522.53182
B3	AT4G33280	Cluster-12522.30905
B3	AT4G31615	Cluster-9377.0
B3	AT4G33280	Cluster-12522.43524
B3	AT5G60450	Cluster-12522.59573
B3	AT5G60450	Cluster-12522.59575
B3	AT5G60450	Cluster-12522.59576
B3	AT5G60450	Cluster-12522.59577
B3	AT3G18990	Cluster-12522.16873
B3	AT3G18990	Cluster-12522.16874
B3	AT3G18990	Cluster-12522.16875
B3	AT4G31690	Cluster-12304.0
B3	AT1G30330	Cluster-12522.36937
B3	AT5G66980	Cluster-12522.10139
B3	AT4G31615	Cluster-2204.0
B3	AT3G06160	Cluster-3052.0
B3	AT1G49480	Cluster-7647.1
B3	AT3G11580	Cluster-12522.27695
B3	AT3G11580	Cluster-12522.27696
B3	AT4G33280	Cluster-12522.11774
B3	AT1G59750	Cluster-12522.38042
B3	AT5G62000	Cluster-12522.39056
B3	AT1G19220	Cluster-12522.2502
B3	AT4G33280	Cluster-10490.0
B3	AT1G19220	Cluster-12522.37567
B3	AT1G19220	Cluster-12522.23519
B3	AT1G19220	Cluster-12522.23518
B3	AT4G33280	Cluster-12522.58836
B3	AT5G66980	Cluster-12522.3902
B3	AT4G32010	Cluster-12522.55622
B3	AT4G23980	Cluster-12522.37383
B3	AT4G33280	Cluster-8839.0
B3	AT4G33280	Cluster-12522.46994
B3	AT3G19184	Cluster-12522.67728
B3	AT5G37020	Cluster-12522.34385
B3	AT4G32010	Cluster-12522.39002
B3	AT5G62000	Cluster-12522.35645
B3	AT3G19184	Cluster-12522.70323
B3	AT5G37020	Cluster-12522.31454
B3	AT2G24690	Cluster-11881.0
B3	AT3G19184	Cluster-12522.70708
B3	AT3G19184	Cluster-12522.70707
B3	AT1G19220	Cluster-12522.39775
B3	AT1G19220	Cluster-12522.39776
B3	AT2G33860	Cluster-12522.38412
B3	AT4G30080	Cluster-12522.24852
B3	AT1G51120	Cluster-12522.9583
B3	AT4G33280	Cluster-12522.45657
B3	AT1G19220	Cluster-12522.19321
B3	AT3G19184	Cluster-12522.37744
B3	AT5G42700	Cluster-12522.23531
B3	AT5G42700	Cluster-12522.23532
B3	AT1G19220	Cluster-12522.41825
B3	AT4G32010	Cluster-12522.64947
B3	AT4G32010	Cluster-12522.64946
B3	AT1G19850	Cluster-12522.38331
B3	AT2G46530	Cluster-12522.50546
B3	AT1G30330	Cluster-12522.40517
B3	AT5G66980	Cluster-12522.62293
B3	AT3G18990	Cluster-12522.998
B3	AT5G37020	Cluster-12522.34386
B3	AT5G62000	Cluster-12522.41867
B3	AT1G49480	Cluster-12522.9513
B3	AT5G62000	Cluster-12522.43563
B3	AT5G66980	Cluster-12522.65016
B3	AT3G06160	Cluster-12522.18221
B3	AT5G18000	Cluster-12522.21567
B3	AT4G32010	Cluster-12522.25799
BBR	AT2G01930	Cluster-12522.18301	DOWN
BBR	AT2G01930	Cluster-12522.23836
BBR	AT2G01930	Cluster-12522.29971
BBR	AT2G21240	Cluster-12522.15026
BBR	AT5G42520	Cluster-12522.24706
BBR	AT2G35550	Cluster-12522.33588
BBR	AT5G42520	Cluster-12522.34531
BES1	AT1G75080	Cluster-12522.46424	UP
BES1	AT2G45880	Cluster-12522.23657	DOWN
BES1	AT2G45880	Cluster-12522.12596
BES1	AT2G45880	Cluster-12522.25570
BES1	AT1G78700	Cluster-12522.39092
BES1	AT5G45300	Cluster-12522.30977
BES1	AT5G45300	Cluster-12522.59858
BES1	AT5G45300	Cluster-12522.6197
BES1	AT2G45880	Cluster-12522.14034
BES1	AT5G45300	Cluster-12522.2339
BES1	AT1G75080	Cluster-12522.30980
BES1	AT1G75080	Cluster-12522.30981
BES1	AT2G45880	Cluster-12522.23656
BES1	AT5G45300	Cluster-12522.238
BES1	AT5G45300	Cluster-12522.30978
BES1	AT1G75080	Cluster-12522.30698
BES1	AT1G75080	Cluster-12522.21235
BES1	AT5G45300	Cluster-12522.26188
BES1	AT5G45300	Cluster-12522.33240
BES1	AT1G75080	Cluster-12522.42796
BES1	AT5G45300	Cluster-12522.49773
BES1	AT5G45300	Cluster-12522.28407
BES1	AT5G45300	Cluster-12522.33614
bHLH	AT1G22490	Cluster-12522.20059	UP
bHLH	AT1G71200	Cluster-12589.0	UP
bHLH	AT4G09180	Cluster-12522.15350	UP
bHLH	AT3G07340	Cluster-12522.36774	UP
bHLH	AT1G68810	Cluster-12522.65065	UP
bHLH	AT4G02590	Cluster-12522.12729	UP
bHLH	AT5G54680	Cluster-12694.1	UP
bHLH	AT1G72210	Cluster-12522.2119	DOWN
bHLH	AT4G00050	Cluster-12522.27307	DOWN
bHLH	AT2G24260	Cluster-12522.40334	DOWN
bHLH	AT4G29930	Cluster-3537.0	DOWN
bHLH	AT4G00050	Cluster-12522.27311	DOWN
bHLH	AT4G34530	Cluster-12522.26477	DOWN
bHLH	AT4G17880	Cluster-12522.3706	DOWN
bHLH	AT4G17880	Cluster-12522.6978	DOWN
bHLH	AT4G25410	Cluster-8210.0	DOWN
bHLH	AT4G34530	Cluster-12522.27725	DOWN
bHLH	AT2G42280	Cluster-12522.55467	DOWN
bHLH	AT4G00050	Cluster-12522.10035	DOWN
bHLH	AT5G53210	Cluster-12326.0	DOWN
bHLH	AT4G00050	Cluster-12522.20523
bHLH	AT2G42280	Cluster-12522.27433
bHLH	AT2G20180	Cluster-12522.46001
bHLH	AT1G68810	Cluster-12522.65236
bHLH	AT1G68810	Cluster-12522.65237
bHLH	AT4G34530	Cluster-12522.48272
bHLH	AT1G22490	Cluster-4374.0
bHLH	AT3G57800	Cluster-12522.47338
bHLH	AT2G42280	Cluster-12522.45928
bHLH	AT1G18400	Cluster-12522.65637
bHLH	AT4G00050	Cluster-12522.27308
bHLH	AT5G50915	Cluster-12522.14870
bHLH	AT5G50915	Cluster-12522.14871
bHLH	AT4G02590	Cluster-12.0
bHLH	AT1G68920	Cluster-8768.0
bHLH	AT1G59640	Cluster-12522.13156
bHLH	AT1G26945	Cluster-12522.5838
bHLH	AT3G23690	Cluster-12522.57497
bHLH	AT5G08130	Cluster-12522.20409
bHLH	AT5G54680	Cluster-12522.39644
bHLH	AT5G54680	Cluster-12522.39645
bHLH	AT2G40200	Cluster-12522.53556
bHLH	AT2G20180	Cluster-12522.7626
bHLH	AT3G24140	Cluster-12522.45000
bHLH	AT2G42280	Cluster-12522.50195
bHLH	AT2G42280	Cluster-12522.55466
bHLH	AT3G57800	Cluster-12522.61701
bHLH	AT2G42280	Cluster-12522.40267
bHLH	AT2G42280	Cluster-12522.29121
bHLH	AT1G68810	Cluster-12522.64926
bHLH	AT1G68810	Cluster-12522.64924
bHLH	AT2G42280	Cluster-12522.8707
bHLH	AT2G42280	Cluster-12522.8704
bHLH	AT2G42280	Cluster-12522.8705
bHLH	AT1G61660	Cluster-12522.38614
bHLH	AT1G26945	Cluster-12522.33644
bHLH	AT4G34530	Cluster-12522.32513
bHLH	AT1G18400	Cluster-12522.65636
bHLH	AT3G57800	Cluster-12522.49027
bHLH	AT3G21330	Cluster-12522.14193
bHLH	AT1G10120	Cluster-12522.31365
bHLH	AT1G10120	Cluster-12522.31364
bHLH	AT5G54680	Cluster-12522.69606
bHLH	AT2G20180	Cluster-12522.11092
bHLH	AT2G42280	Cluster-12522.41884
bHLH	AT3G26744	Cluster-12522.25416
bHLH	AT4G01460	Cluster-12522.41789
bHLH	AT1G12860	Cluster-12522.33117
bHLH	AT1G01260	Cluster-12522.47466
bHLH	AT1G59640	Cluster-12522.48205
bHLH	AT4G16430	Cluster-12522.26702
bHLH	AT1G26945	Cluster-12522.65360
bHLH	AT1G68810	Cluster-12522.69460
bHLH	AT2G42280	Cluster-12522.45927
bHLH	AT1G09530	Cluster-12522.33015
bHLH	AT2G24260	Cluster-12522.58621
bHLH	AT3G21330	Cluster-12522.1875
bHLH	AT4G34530	Cluster-12522.23094
bHLH	AT4G17880	Cluster-12522.3807
bHLH	AT2G42280	Cluster-12522.24817
bHLH	AT4G34530	Cluster-12522.52354
bHLH	AT3G26744	Cluster-12522.37500
bHLH	AT1G68810	Cluster-12522.64923
bHLH	AT1G69010	Cluster-12522.43848
bHLH	AT1G59640	Cluster-12522.17159
bHLH	AT1G01260	Cluster-12522.21674
bHLH	AT4G05170	Cluster-12522.65290
bHLH	AT2G16910	Cluster-5234.0
bHLH	AT1G68920	Cluster-12522.22244
bHLH	AT1G72210	Cluster-4044.0
bHLH	AT2G20180	Cluster-12522.20616
bHLH	AT3G26744	Cluster-12522.39972
bHLH	AT1G69010	Cluster-12522.40958
bHLH	AT4G34530	Cluster-12522.48271
bHLH	AT4G34530	Cluster-12522.48270
bHLH	AT2G42280	Cluster-12522.48279
bHLH	AT4G37850	Cluster-12522.38793
bHLH	AT3G19860	Cluster-12522.11525
bHLH	AT3G19860	Cluster-12522.11524
bHLH	AT1G72210	Cluster-2361.0
bHLH	AT2G24260	Cluster-12522.49772
bHLH	AT1G68920	Cluster-12522.19958
bHLH	AT1G10120	Cluster-12522.41586
bHLH	AT3G19860	Cluster-12522.61514
bHLH	AT4G00050	Cluster-12522.44656
bHLH	AT4G34530	Cluster-12522.53590
bHLH	AT1G68920	Cluster-12522.6908
bHLH	AT4G00050	Cluster-12522.27310
bHLH	AT2G42280	Cluster-12522.46753
bHLH	AT1G01260	Cluster-12522.33467
bHLH	AT5G65640	Cluster-12522.31657
bHLH	AT2G24260	Cluster-8945.1
bHLH	AT1G59640	Cluster-12522.27404
bHLH	AT4G02590	Cluster-12522.35244
bHLH	AT2G16910	Cluster-12522.61714
bHLH	AT1G26945	Cluster-12522.28683
bHLH	AT3G57800	Cluster-12522.25984
bHLH	AT2G42280	Cluster-12522.44079
bHLH	AT4G37850	Cluster-9997.0
bHLH	AT4G01460	Cluster-12522.48097
bHLH	AT4G01460	Cluster-12522.48098
bHLH	AT4G00050	Cluster-12522.27309
bHLH	AT2G24260	Cluster-12522.43378
bHLH	AT3G06120	Cluster-12539.0
bHLH	AT4G36930	Cluster-12522.19800
bHLH	AT4G36930	Cluster-12522.19801
bHLH	AT4G34530	Cluster-12522.26476
bHLH	AT4G34530	Cluster-12522.26478
bHLH	AT4G17880	Cluster-12522.3708
bHLH	AT4G17880	Cluster-12522.3707
bHLH	AT5G08130	Cluster-12522.20408
bHLH	AT1G68920	Cluster-12522.7664
bHLH	AT1G68920	Cluster-12522.7660
bHLH	AT1G68920	Cluster-12522.7661
bHLH	AT1G68920	Cluster-12522.7662
bHLH	AT1G68920	Cluster-12522.7663
bHLH	AT4G14410	Cluster-12522.49463
bHLH	AT2G42280	Cluster-12522.3019
bHLH	AT3G19860	Cluster-12522.35336
bHLH	AT3G57800	Cluster-12522.32458
bHLH	AT3G23690	Cluster-12522.45852
bHLH	AT5G01310	Cluster-4495.0
bHLH	AT4G14410	Cluster-12522.36965
bHLH	AT3G23210	Cluster-12522.36966
bHLH	AT2G18300	Cluster-12522.24086
bHLH	AT1G26945	Cluster-12522.68336
bHLH	AT2G42280	Cluster-12522.50953
bHLH	AT3G23690	Cluster-12522.65282
bHLH	AT4G00870	Cluster-2108.0
bHLH	AT2G42280	Cluster-12522.55465
bHLH	AT3G57800	Cluster-12522.54209
bHLH	AT4G36930	Cluster-12522.45482
bHLH	AT3G57800	Cluster-12522.32457
bHLH	AT1G59640	Cluster-12522.10209
bHLH	AT4G36930	Cluster-12522.4850
bHLH	AT1G51140	Cluster-12522.5108
bHLH	AT4G17880	Cluster-12522.8433
bHLH	AT1G26945	Cluster-12522.63073
bHLH	AT1G68810	Cluster-12522.7046
bHLH	AT1G68810	Cluster-12522.7047
bHLH	AT2G42280	Cluster-12522.24289
bHLH	AT4G02590	Cluster-12522.30517
bHLH	AT5G01310	Cluster-12522.4798
bHLH	AT1G01260	Cluster-12522.50501
bHLH	AT1G01260	Cluster-12522.25432
bHLH	AT1G68810	Cluster-12522.3214
bHLH	AT2G42280	Cluster-12522.9442
bHLH	AT1G68810	Cluster-12522.64925
bHLH	AT2G24260	Cluster-12522.19543
bHLH	AT2G24260	Cluster-12522.19542
bHLH	AT2G24260	Cluster-12522.59547
bHLH	AT2G46810	Cluster-12522.56524
bHLH	AT4G16430	Cluster-12522.30742
bHLH	AT4G00050	Cluster-12522.28085
bHLH	AT3G56770	Cluster-12522.44873
bHLH	AT2G20180	Cluster-12522.58510
bHLH	AT4G09180	Cluster-12522.43396
bHLH	AT1G03040	Cluster-12522.31458
bHLH	AT1G68920	Cluster-12522.2403
bHLH	AT2G20180	Cluster-12522.20289
bHLH	AT4G20970	Cluster-12522.34083
bHLH	AT1G26945	Cluster-12522.65359
bHLH	AT1G26945	Cluster-12522.65358
bHLH	AT1G01260	Cluster-12522.37327
bHLH	AT1G68920	Cluster-12522.23388
bHLH	AT2G41130	Cluster-12522.35312
bHLH	AT4G00050	Cluster-11378.0
bHLH	AT3G07340	Cluster-12522.36778
bHLH	AT4G34530	Cluster-12522.52143
bHLH	AT4G00870	Cluster-1915.0
bHLH	AT4G34530	Cluster-12522.6355
bHLH	AT5G54680	Cluster-12694.0
bHLH	AT5G51790	Cluster-8262.1
bHLH	AT1G01260	Cluster-12522.52797
bHLH	AT2G42280	Cluster-12522.55889
bHLH	AT3G23690	Cluster-12522.6943
bHLH	AT1G32640	Cluster-12522.35008
bHLH	AT4G02590	Cluster-12522.16525
bHLH	AT5G53210	Cluster-12326.1
bHLH	AT4G00870	Cluster-9694.0
bHLH	AT1G32640	Cluster-12522.53425
bHLH	AT4G00870	Cluster-4009.0
BSD	AT3G61420	Cluster-12522.28147
bZIP	AT1G19490	Cluster-12522.61103	UP
bZIP	AT2G41070	Cluster-12522.18457	UP
bZIP	AT1G45249	Cluster-12522.47885	UP
bZIP	AT1G45249	Cluster-12522.44072	UP
bZIP	AT1G45249	Cluster-12522.44071	UP
bZIP	AT2G40950	Cluster-12522.20303	UP
bZIP	AT4G38900	Cluster-12522.41358	UP
bZIP	AT3G19290	Cluster-12522.25382	UP
bZIP	AT1G45249	Cluster-12522.25383	UP
bZIP	AT2G41070	Cluster-12522.18459	UP
bZIP	AT2G40950	Cluster-12522.51444	DOWN
bZIP	AT1G77920	Cluster-12522.55909	DOWN
bZIP	AT3G58120	Cluster-12522.15601	DOWN
bZIP	AT5G11260	Cluster-12522.13529	DOWN
bZIP	AT2G40620	Cluster-12522.36155	DOWN
bZIP	AT3G49760	Cluster-9745.0	DOWN
bZIP	AT1G32150	Cluster-12522.67464
bZIP	AT1G32150	Cluster-12522.3823
bZIP	AT1G08320	Cluster-8774.0
bZIP	AT2G36270	Cluster-12522.59891
bZIP	AT2G36270	Cluster-12522.59890
bZIP	AT3G58120	Cluster-12522.11845
bZIP	AT3G58120	Cluster-12522.11846
bZIP	AT3G58120	Cluster-12522.11847
bZIP	AT5G44080	Cluster-12522.30415
bZIP	AT4G38900	Cluster-12522.50816
bZIP	AT5G10030	Cluster-12522.42473
bZIP	AT4G37730	Cluster-12522.960
bZIP	AT1G49720	Cluster-12522.63302
bZIP	AT2G46270	Cluster-12522.10375
bZIP	AT2G46270	Cluster-12522.10377
bZIP	AT1G06070	Cluster-12522.48093
bZIP	AT4G38900	Cluster-12522.43284
bZIP	AT4G38900	Cluster-12522.43283
bZIP	AT5G28770	Cluster-12522.41615
bZIP	AT1G68640	Cluster-12330.0
bZIP	AT1G68640	Cluster-12330.2
bZIP	AT5G28770	Cluster-12522.31631
bZIP	AT3G62420	Cluster-12522.38717
bZIP	AT2G40950	Cluster-12522.51443
bZIP	AT3G12250	Cluster-12522.29776
bZIP	AT2G46270	Cluster-12522.54311
bZIP	AT2G46270	Cluster-12522.54310
bZIP	AT3G30530	Cluster-5976.0
bZIP	AT4G38900	Cluster-12522.41264
bZIP	AT3G17609	Cluster-10283.0
bZIP	AT2G40620	Cluster-12522.50247
bZIP	AT2G46270	Cluster-12522.29684
bZIP	AT3G56850	Cluster-12522.36539
bZIP	AT3G62420	Cluster-12522.32220
bZIP	AT1G19490	Cluster-12522.61102
bZIP	AT4G38900	Cluster-12522.24964
bZIP	AT3G58120	Cluster-12522.11522
bZIP	AT3G58120	Cluster-12522.11521
bZIP	AT4G36730	Cluster-12522.46339
bZIP	AT2G46270	Cluster-12522.30584
bZIP	AT2G21230	Cluster-12522.30008
bZIP	AT4G36730	Cluster-737.0
bZIP	AT1G77920	Cluster-12522.45012
bZIP	AT4G38900	Cluster-12522.46831
bZIP	AT1G42990	Cluster-12522.47975
bZIP	AT1G75390	Cluster-12522.32731
bZIP	AT2G36270	Cluster-12522.50189
bZIP	AT5G24800	Cluster-12522.43381
bZIP	AT5G24800	Cluster-12522.43382
bZIP	AT5G24800	Cluster-12522.43383
bZIP	AT3G58120	Cluster-12522.67465
bZIP	AT4G36730	Cluster-12522.33609
bZIP	AT2G16770	Cluster-12522.30862
bZIP	AT3G17609	Cluster-10606.0
bZIP	AT1G75390	Cluster-12522.35619
bZIP	AT5G11260	Cluster-12522.45684
bZIP	AT2G46270	Cluster-12522.237
bZIP	AT2G16770	Cluster-12522.39722
bZIP	AT4G38900	Cluster-12522.31219
bZIP	AT5G10030	Cluster-12522.50444
bZIP	AT3G58120	Cluster-12522.9500
bZIP	AT5G44080	Cluster-12522.51682
bZIP	AT1G77920	Cluster-12522.55908
bZIP	AT2G35530	Cluster-12522.40296
bZIP	AT4G38900	Cluster-12522.42199
bZIP	AT3G30530	Cluster-6638.0
bZIP	AT5G10030	Cluster-12522.32750
bZIP	AT4G38900	Cluster-12522.70673
bZIP	AT2G46270	Cluster-12522.24270
bZIP	AT1G77920	Cluster-12522.16850
bZIP	AT1G32150	Cluster-12522.2796
bZIP	AT2G46270	Cluster-12522.11244
bZIP	AT1G77920	Cluster-12522.47225
bZIP	AT4G38900	Cluster-12522.35543
bZIP	AT1G06070	Cluster-12522.64935
bZIP	AT1G06070	Cluster-12522.64936
bZIP	AT1G75390	Cluster-12522.33697
bZIP	AT3G12250	Cluster-12522.57313
bZIP	AT2G41070	Cluster-12522.18639
bZIP	AT1G43700	Cluster-12522.38510
bZIP	AT2G16770	Cluster-12522.62659
bZIP	AT5G10030	Cluster-12522.23674
bZIP	AT5G10030	Cluster-12522.23673
bZIP	AT3G56850	Cluster-12522.56038
bZIP	AT2G46270	Cluster-12522.54309
bZIP	AT1G06070	Cluster-12522.21770
bZIP	AT1G06070	Cluster-12522.21772
bZIP	AT1G06070	Cluster-12522.56208
bZIP	AT5G10030	Cluster-12522.23672
bZIP	AT3G12250	Cluster-12522.49179
bZIP	AT4G36730	Cluster-12522.49175
bZIP	AT4G36730	Cluster-12522.49174
bZIP	AT4G38900	Cluster-12522.24963
bZIP	AT1G77920	Cluster-12522.52847
bZIP	AT1G77920	Cluster-12522.52848
bZIP	AT5G24800	Cluster-12522.49894
bZIP	AT2G35530	Cluster-12522.50355
bZIP	AT2G35530	Cluster-12522.50354
bZIP	AT3G58120	Cluster-12522.11381
bZIP	AT3G58120	Cluster-12522.11380
bZIP	AT1G08320	Cluster-8135.0
bZIP	AT3G30530	Cluster-12522.3911
bZIP	AT5G10030	Cluster-12522.32749
bZIP	AT3G56850	Cluster-12522.28891
C2C2	AT4G17570	Cluster-12522.53180	UP
C2C2	AT2G26580	Cluster-12522.51990	UP
C2C2	AT4G20380	Cluster-12522.19305	UP
C2C2	AT2G34140	Cluster-12522.21091	UP
C2C2	AT1G28310	Cluster-12522.57363	DOWN
C2C2	AT3G06740	Cluster-12522.32460	DOWN
C2C2	AT5G60850	Cluster-12522.18914	DOWN
C2C2	AT4G00180	Cluster-12522.54128	DOWN
C2C2	AT2G26580	Cluster-12522.40006	DOWN
C2C2	AT4G34680	Cluster-12522.51394	DOWN
C2C2	AT4G16141	Cluster-12522.30665	DOWN
C2C2	AT5G60200	Cluster-4716.0	DOWN
C2C2	AT1G28050	Cluster-12522.33836	DOWN
C2C2	AT1G25440	Cluster-12522.29065	DOWN
C2C2	AT3G06740	Cluster-12522.50786	DOWN
C2C2	AT3G06740	Cluster-12522.53818	DOWN
C2C2	AT3G21175	Cluster-12522.69863
C2C2	AT4G16141	Cluster-12522.12413
C2C2	AT1G08465	Cluster-12522.332
C2C2	AT1G08465	Cluster-12522.333
C2C2	AT5G66940	Cluster-12522.10815
C2C2	AT3G21175	Cluster-12522.68124
C2C2	AT5G62940	Cluster-11909.0
C2C2	AT2G26580	Cluster-12522.31052
C2C2	AT1G51700	Cluster-12522.16490
C2C2	AT5G15850	Cluster-12522.10524
C2C2	AT5G60200	Cluster-12522.46799
C2C2	AT3G02380	Cluster-12522.29003
C2C2	AT3G02380	Cluster-12522.29002
C2C2	AT3G02380	Cluster-12522.29004
C2C2	AT1G51600	Cluster-12522.36184
C2C2	AT3G21175	Cluster-12522.30934
C2C2	AT4G26150	Cluster-12522.13551
C2C2	AT3G21175	Cluster-12522.48136
C2C2	AT2G45190	Cluster-12522.47602
C2C2	AT3G21175	Cluster-12522.12018
C2C2	AT2G26580	Cluster-12522.40007
C2C2	AT1G08010	Cluster-12522.42315
C2C2	AT1G32540	Cluster-12522.45656
C2C2	AT1G08465	Cluster-9441.0
C2C2	AT4G20380	Cluster-12522.20188
C2C2	AT1G68520	Cluster-12522.61532
C2C2	AT1G51600	Cluster-12522.69864
C2C2	AT4G26150	Cluster-12522.60744
C2C2	AT3G21175	Cluster-12522.44635
C2C2	AT4G34680	Cluster-12522.36278
C2C2	AT2G33500	Cluster-12522.21748
C2C2	AT2G33500	Cluster-12522.44433
C2C2	AT1G28050	Cluster-12522.44432
C2C2	AT1G08465	Cluster-8960.0
C2C2	AT1G08465	Cluster-12522.47144
C2C2	AT5G65590	Cluster-12522.47263
C2C2	AT5G39660	Cluster-12522.5578
C2C2	AT5G66940	Cluster-12522.21047
C2C2	AT2G33500	Cluster-12522.23740
C2C2	AT2G33500	Cluster-12522.23741
C2C2	AT2G33500	Cluster-12522.33837
C2C2	AT1G28310	Cluster-12522.27731
C2C2	AT1G08465	Cluster-3439.0
C2C2	AT2G26580	Cluster-12522.40828
C2C2	AT4G21610	Cluster-4230.0
C2C2	AT4G21610	Cluster-4230.1
C2C2	AT2G26580	Cluster-12522.24891
C2C2	AT4G24060	Cluster-12522.71585
C2C2	AT2G28340	Cluster-12522.5639
C2C2	AT3G24050	Cluster-12522.31336
C2C2	AT1G32540	Cluster-12522.42907
C2C2	AT3G06740	Cluster-12522.22177
C2C2	AT3G52440	Cluster-11806.1
C2C2	AT3G21175	Cluster-12522.16355
C2C2	AT3G21175	Cluster-12522.16357
C2C2	AT3G21175	Cluster-12522.16356
C2C2	AT3G21175	Cluster-12522.16358
C2C2	AT4G36240	Cluster-12522.2852
C2C2	AT4G36240	Cluster-12522.2853
C2C2	AT2G26580	Cluster-12522.36825
C2C2	AT4G00180	Cluster-12522.54129
C2C2	AT3G55370	Cluster-12522.55876
C2C2	AT4G21610	Cluster-11944.1
C2C2	AT4G21610	Cluster-11944.0
C2C2	AT1G28310	Cluster-12522.8166
C2C2	AT4G24060	Cluster-12522.35988
C2C2	AT1G28050	Cluster-12522.41945
C2C2	AT4G26150	Cluster-12522.12760
C2C2	AT4G24060	Cluster-12522.43012
C2C2	AT5G60850	Cluster-12522.31669
C2C2	AT1G32540	Cluster-12522.14201
C2C2	AT5G25830	Cluster-12522.44489
C2C2	AT3G21175	Cluster-12522.68123
C2C2	AT5G24930	Cluster-12522.38895
C2C2	AT1G28050	Cluster-12522.30857
C2C2	AT3G24050	Cluster-12522.33581
C2C2	AT3G21175	Cluster-12522.69861
C2C2	AT5G60200	Cluster-12522.38466
C2C2	AT2G37590	Cluster-12522.29994
C2C2	AT2G33500	Cluster-12522.30856
C2C2	AT1G28050	Cluster-12522.30855
C2C2	AT2G33500	Cluster-12522.30858
C2C2	AT1G32540	Cluster-12522.10182
C2C2	AT3G24050	Cluster-12522.3658
C2C2	AT3G61850	Cluster-12522.28720
C2C2	AT5G65590	Cluster-12522.7347
C2C2	AT2G45190	Cluster-12522.39929
C2C2	AT4G26150	Cluster-12522.14006
C2C2	AT2G28340	Cluster-12522.20210
C2C2	AT5G39660	Cluster-12522.240
C2C2	AT5G48250	Cluster-12522.50473
C2C2	AT4G00180	Cluster-12522.5554
C2C2	AT1G68520	Cluster-12522.43648
C2C2	AT5G57660	Cluster-12522.41654
C2C2	AT1G28310	Cluster-12522.33595
C2C2	AT5G60850	Cluster-12522.33592
C2C2	AT2G26580	Cluster-12522.24890
C2C2	AT1G08465	Cluster-12522.31310
C2C2	AT1G08465	Cluster-12522.31311
C2C2	AT4G21610	Cluster-8010.0
C2C2	AT5G60850	Cluster-12522.51507
C2C2	AT3G21175	Cluster-12522.62284
C2C2	AT1G25440	Cluster-12522.34841
C2C2	AT3G21175	Cluster-12522.56464
C2C2	AT1G28310	Cluster-12522.21655
C2C2	AT3G21175	Cluster-12522.44607
C2C2	AT2G26580	Cluster-12522.48471
C2C2	AT2G26580	Cluster-12522.22545
C2C2	AT3G21175	Cluster-12522.52152
C2C2	AT4G24060	Cluster-12522.24246
C2C2	AT3G21175	Cluster-12522.67755
C2C2	AT5G25830	Cluster-12522.17036
C2C2	AT4G21610	Cluster-6998.0
C2C2	AT4G21610	Cluster-1980.0
C2C2	AT1G32540	Cluster-12522.45653
C2C2	AT2G24790	Cluster-12522.36038
C2C2	AT1G28050	Cluster-12522.41357
C2C2	AT3G21175	Cluster-12522.69862
C2C2	AT3G21175	Cluster-12522.53842
C2C2	AT2G45190	Cluster-12522.28026
C2C2	AT4G21610	Cluster-12529.0
C2C2	AT3G06740	Cluster-12522.11469
C2C2	AT3G21175	Cluster-12522.16360
C2C2	AT3G21175	Cluster-12522.16361
C2C2	AT2G26580	Cluster-12522.40008
C2C2	AT5G39660	Cluster-12522.5100
C2C2	AT3G02380	Cluster-12522.43693
C2C2	AT1G25440	Cluster-12522.62840
C2C2	AT4G17570	Cluster-12522.14025
C2C2	AT5G25830	Cluster-12522.44843
C2C2	AT2G26580	Cluster-12522.53017
C2C2	AT4G26150	Cluster-12522.25732
C2C2	AT1G25440	Cluster-12522.30241
C2C2	AT2G47890	Cluster-12522.39974
C2C2	AT4G21610	Cluster-12522.51561
C2C2	AT3G47500	Cluster-12522.30033
C2C2	AT1G32540	Cluster-12522.45654
C2C2	AT1G32540	Cluster-12522.45655
C2C2	AT3G02380	Cluster-12522.49031
C2C2	AT2G47890	Cluster-12522.34251
C2C2	AT3G24050	Cluster-12522.36127
C2C2	AT3G24050	Cluster-12522.33578
C2C2	AT3G52440	Cluster-11806.0
C2C2	AT3G21175	Cluster-12522.51296
C2C2	AT1G51700	Cluster-12522.17761
C2C2	AT3G50870	Cluster-12522.68730
C2C2	AT1G32540	Cluster-12522.46245
C2C2	AT5G48250	Cluster-12522.32629
C2C2	AT2G26580	Cluster-12522.17934
C2C2	AT3G21175	Cluster-12522.16359
C2C2	AT1G68520	Cluster-12522.29066
C2C2	AT3G55370	Cluster-12522.34473
C2C2	AT3G54810	Cluster-12522.45477
C2C2	AT2G45190	Cluster-12522.42719
C2C2	AT5G65590	Cluster-12250.0
C2C2	AT3G21175	Cluster-12522.21392
C2C2	AT5G25830	Cluster-12522.26644
C2C2	AT2G28340	Cluster-12522.20729
C2C2	AT4G17570	Cluster-12522.39044
C2C2	AT1G68520	Cluster-12522.41547
C2C2	AT5G39660	Cluster-12522.3718
C2C2	AT1G08465	Cluster-12522.63494
C2C2	AT1G08010	Cluster-12522.67419
C2C2	AT1G68520	Cluster-12522.37085
C2H2	AT1G27730	Cluster-12522.3663	UP
C2H2	AT4G02670	Cluster-12522.27271	UP
C2H2	AT1G03840	Cluster-12522.31925	UP
C2H2	AT2G28200	Cluster-12522.39507	UP
C2H2	AT1G30970	Cluster-12522.51440	UP
C2H2	AT3G50700	Cluster-12522.38461	UP
C2H2	AT1G27730	Cluster-12522.32572	UP
C2H2	AT5G14140	Cluster-12522.69152	DOWN
C2H2	AT2G19385	Cluster-12522.31343	DOWN
C2H2	AT2G29660	Cluster-12522.31221	DOWN
C2H2	AT1G55110	Cluster-12522.27490
C2H2	AT1G55110	Cluster-12522.27491
C2H2	AT5G59820	Cluster-12522.35560
C2H2	AT1G30970	Cluster-12522.21347
C2H2	AT1G72050	Cluster-12522.15481
C2H2	AT2G01940	Cluster-12522.43603
C2H2	AT1G75710	Cluster-12522.49010
C2H2	AT3G48430	Cluster-12522.39014
C2H2	AT3G50700	Cluster-12522.47350
C2H2	AT1G30970	Cluster-12522.15240
C2H2	AT1G34370	Cluster-12522.55096
C2H2	AT1G34370	Cluster-12522.55095
C2H2	AT1G34370	Cluster-12522.55094
C2H2	AT1G72050	Cluster-12522.49119
C2H2	AT5G10970	Cluster-12522.30301
C2H2	AT5G22890	Cluster-12522.2251
C2H2	AT3G19580	Cluster-12522.66634
C2H2	AT3G57670	Cluster-2264.0
C2H2	AT3G60580	Cluster-12675.1
C2H2	AT1G08290	Cluster-12522.52722
C2H2	AT1G30970	Cluster-12522.43656
C2H2	AT1G30970	Cluster-12522.43657
C2H2	AT1G03840	Cluster-12522.37770
C2H2	AT3G60580	Cluster-3882.0
C2H2	AT5G52010	Cluster-12522.41818
C2H2	AT1G30970	Cluster-12522.43658
C2H2	AT1G30970	Cluster-12522.43659
C2H2	AT3G57670	Cluster-12522.4990
C2H2	AT2G28200	Cluster-12522.65169
C2H2	AT3G57670	Cluster-6108.0
C2H2	AT3G57670	Cluster-6108.1
C2H2	AT5G03150	Cluster-10249.2
C2H2	AT5G03150	Cluster-10249.0
C2H2	AT5G03150	Cluster-10249.1
C2H2	AT1G30970	Cluster-12522.43663
C2H2	AT1G30970	Cluster-12522.43662
C2H2	AT1G30970	Cluster-12522.43661
C2H2	AT1G30970	Cluster-12522.43660
C2H2	AT1G30970	Cluster-12522.43664
C2H2	AT2G02070	Cluster-12522.33544
C2H2	AT5G04240	Cluster-12522.38929
C2H2	AT4G12240	Cluster-12522.61489
C2H2	AT1G30970	Cluster-12522.44788
C2H2	AT5G63280	Cluster-12522.6766
C2H2	AT5G63280	Cluster-12522.6767
C2H2	AT5G63280	Cluster-12522.6764
C2H2	AT4G06634	Cluster-12522.40746
C2H2	AT1G72050	Cluster-12522.44463
C2H2	AT3G44750	Cluster-12522.22246
C2H2	AT1G30970	Cluster-12522.47837
C2H2	AT5G52010	Cluster-12522.41817
C2H2	AT1G30970	Cluster-12522.48969
C2H2	AT1G30970	Cluster-12522.51441
C2H2	AT3G50700	Cluster-12522.38460
C2H2	AT1G30970	Cluster-12522.47836
C2H2	AT3G05760	Cluster-12522.39171
C2H2	AT1G72050	Cluster-12522.14316
C2H2	AT1G03840	Cluster-9841.0
C2H2	AT1G03840	Cluster-9814.0
C2H2	AT5G22890	Cluster-12522.43528
C2H2	AT4G12240	Cluster-12522.61495
C2H2	AT2G28710	Cluster-9565.0
C2H2	AT1G26610	Cluster-10398.1
C2H2	AT3G60580	Cluster-10398.0
C2H2	AT1G24625	Cluster-12522.50533
C2H2	AT1G24625	Cluster-12522.50534
C2H2	AT4G12240	Cluster-12522.65545
C2H2	AT1G55110	Cluster-12522.22112
C2H2	AT3G60580	Cluster-6166.0
C2H2	AT1G02030	Cluster-6166.1
C2H2	AT3G44750	Cluster-12522.37909
C2H2	AT4G12240	Cluster-12522.61500
C2H2	AT1G30970	Cluster-12522.23289
C2H2	AT1G55110	Cluster-12522.28310
C2H2	AT1G24625	Cluster-12522.23658
C2H2	AT1G24625	Cluster-12522.9172
C2H2	AT4G06634	Cluster-12522.45842
C2H2	AT2G02070	Cluster-12522.39634
C2H2	AT2G02070	Cluster-12522.39632
C2H2	AT3G60580	Cluster-12675.0
C2H2	AT5G66730	Cluster-12522.48200
C2H2	AT1G72050	Cluster-12522.49118
C2H2	AT3G50700	Cluster-12522.40297
C2H2	AT1G55110	Cluster-12522.43821
C2H2	AT4G25610	Cluster-12522.28150
C2H2	AT4G25610	Cluster-12522.28151
C2H2	AT3G05760	Cluster-12522.51264
C2H2	AT1G75710	Cluster-12522.54196
C2H2	AT5G22890	Cluster-12522.3025
C2H2	AT1G26610	Cluster-8176.0
C2H2	AT5G63280	Cluster-12522.3473
C2H2	AT1G74250	Cluster-12522.27914
C2H2	AT4G25610	Cluster-12522.22517
C2H2	AT4G25610	Cluster-12522.59490
C2H2	AT3G50700	Cluster-12522.46332
C2H2	AT1G55110	Cluster-12522.44743
C2H2	AT4G06634	Cluster-12522.46227
C2H2	AT1G30970	Cluster-12522.44789
C2H2	AT4G25610	Cluster-12522.19655
C2H2	AT4G25610	Cluster-12522.19654
C2H2	AT1G55110	Cluster-12522.20114
C2H2	AT5G66730	Cluster-12522.20115
C2H2	AT5G66730	Cluster-12522.18778
C2H2	AT1G30970	Cluster-12522.43652
C2H2	AT1G30970	Cluster-12522.43653
C2H2	AT1G30970	Cluster-12522.43654
C2H2	AT1G75710	Cluster-12522.1104
C2H2	AT1G30970	Cluster-12522.15454
C2H2	AT1G55110	Cluster-12522.27489
C2H2	AT3G44750	Cluster-12522.6944
C2H2	AT4G12240	Cluster-12522.61490
C2H2	AT4G12240	Cluster-12522.61491
C2H2	AT4G12240	Cluster-12522.61492
C2H2	AT4G12240	Cluster-12522.61494
C2H2	AT4G12240	Cluster-12522.61496
C2H2	AT4G12240	Cluster-12522.61497
C2H2	AT4G12240	Cluster-12522.61498
C2H2	AT1G30970	Cluster-12522.44790
C2H2	AT1G30970	Cluster-12522.44794
C2H2	AT5G10970	Cluster-6626.0
C2H2	AT5G52010	Cluster-12522.41816
C2H2	AT1G30970	Cluster-12522.45057
C2H2	AT5G04240	Cluster-12522.50000
C2H2	AT5G43540	Cluster-12522.68908
C2H2	AT2G02070	Cluster-12522.50008
C2H2	AT2G41835	Cluster-12522.3003
C2H2	AT4G27240	Cluster-2682.0
C2H2	AT4G06634	Cluster-12522.45843
C3H	AT2G24830	Cluster-12522.7621	UP
C3H	AT3G18640	Cluster-12522.49000	UP
C3H	AT1G21580	Cluster-12522.40979	UP
C3H	AT3G12680	Cluster-12522.24228	UP
C3H	AT2G24830	Cluster-12522.65142	UP
C3H	AT1G21580	Cluster-12522.50251	UP
C3H	AT1G10320	Cluster-12522.34694	DOWN
C3H	AT3G12680	Cluster-12522.52892	DOWN
C3H	AT3G19360	Cluster-12522.11864	DOWN
C3H	AT2G40140	Cluster-12522.34292	DOWN
C3H	AT3G19360	Cluster-12522.17181	DOWN
C3H	AT2G41900	Cluster-12522.33074
C3H	AT4G29190	Cluster-12522.25074
C3H	AT3G12680	Cluster-12522.60112
C3H	AT4G25440	Cluster-6209.0
C3H	AT4G25440	Cluster-6209.1
C3H	AT3G12130	Cluster-12522.36311
C3H	AT5G56930	Cluster-12522.26756
C3H	AT5G56930	Cluster-12522.42767
C3H	AT5G56930	Cluster-12522.42768
C3H	AT1G19860	Cluster-12522.30199
C3H	AT3G18640	Cluster-12522.34047
C3H	AT3G12680	Cluster-12522.52891
C3H	AT4G38890	Cluster-12522.55455
C3H	AT2G28450	Cluster-12522.22938
C3H	AT2G24830	Cluster-12522.7622
C3H	AT2G02160	Cluster-12522.56190
C3H	AT1G10320	Cluster-12522.34693
C3H	AT4G29190	Cluster-12522.19840
C3H	AT3G48440	Cluster-12522.27021
C3H	AT3G08505	Cluster-12522.34719
C3H	AT5G56900	Cluster-12522.17754
C3H	AT1G21580	Cluster-12522.9945
C3H	AT3G02830	Cluster-12522.23986
C3H	AT3G12680	Cluster-12522.18628
C3H	AT1G30460	Cluster-12522.4008
C3H	AT1G21580	Cluster-12522.32375
C3H	AT1G21580	Cluster-12522.32371
C3H	AT1G19860	Cluster-12522.27859
C3H	AT2G02160	Cluster-12522.34872
C3H	AT1G21580	Cluster-12522.46386
C3H	AT4G29190	Cluster-12522.29576
C3H	AT3G48440	Cluster-12522.44961
C3H	AT5G51980	Cluster-12522.35875
C3H	AT5G06770	Cluster-12522.45405
C3H	AT2G24830	Cluster-12522.9325
C3H	AT2G33835	Cluster-12522.23745
C3H	AT2G41900	Cluster-12522.38450
C3H	AT1G19860	Cluster-12522.3103
C3H	AT5G06770	Cluster-12522.46022
C3H	AT1G04990	Cluster-12522.13160
C3H	AT3G18640	Cluster-12522.48999
C3H	AT1G68200	Cluster-12522.4417
C3H	AT3G12680	Cluster-12522.18091
C3H	AT1G21580	Cluster-12522.40083
C3H	AT5G58620	Cluster-12522.46704
C3H	AT1G32360	Cluster-12522.14038
C3H	AT2G20280	Cluster-12522.41813
C3H	AT1G21580	Cluster-12522.47581
C3H	AT1G30460	Cluster-12522.54114
C3H	AT3G18640	Cluster-12522.15550
C3H	AT1G21580	Cluster-12522.24605
C3H	AT3G12680	Cluster-12522.43065
C3H	AT3G12680	Cluster-12522.42847
C3H	AT5G26749	Cluster-9528.0
C3H	AT3G12130	Cluster-12522.47969
C3H	AT1G01350	Cluster-12522.7692
C3H	AT4G38890	Cluster-12522.41207
C3H	AT1G10320	Cluster-12522.44854
C3H	AT1G01350	Cluster-7423.0
C3H	AT4G38890	Cluster-12522.20214
C3H	AT1G32360	Cluster-12522.35369
C3H	AT5G63260	Cluster-12522.31643
C3H	AT4G29190	Cluster-12522.27110
C3H	AT2G24830	Cluster-12522.23919
C3H	AT1G75340	Cluster-12522.13534
C3H	AT1G75340	Cluster-12522.13535
C3H	AT3G12130	Cluster-12522.31979
C3H	AT1G21580	Cluster-12522.40791
C3H	AT1G10320	Cluster-4858.0
C3H	AT1G21580	Cluster-12522.47577
C3H	AT4G29190	Cluster-12522.32646
C3H	AT3G48440	Cluster-12522.61505
C3H	AT3G12680	Cluster-12522.62633
C3H	AT1G21580	Cluster-12522.40977
C3H	AT1G21580	Cluster-12522.40978
C3H	AT1G75340	Cluster-12522.12745
C3H	AT1G10320	Cluster-12522.34695
C3H	AT4G29190	Cluster-12522.35058
C3H	AT1G21580	Cluster-12522.43007
C3H	AT3G12130	Cluster-12522.31980
C3H	AT3G08505	Cluster-12522.46031
C3H	AT3G08505	Cluster-12522.46030
C3H	AT3G12680	Cluster-4297.0
C3H	AT5G58620	Cluster-12522.28152
C3H	AT1G75340	Cluster-12522.12635
C3H	AT2G47850	Cluster-12522.46237
C3H	AT3G08505	Cluster-12522.56574
C3H	AT1G10320	Cluster-12522.64069
C3H	AT1G10320	Cluster-12522.21836
C3H	AT1G04990	Cluster-12522.20015
C3H	AT5G63260	Cluster-12522.31564
C3H	AT3G48440	Cluster-12522.24901
C3H	AT1G32360	Cluster-12522.32017
C3H	AT1G68200	Cluster-6463.0
C3H	AT3G12680	Cluster-12522.55326
C3H	AT1G19860	Cluster-12522.30200
C3H	AT1G10320	Cluster-12522.21633
C3H	AT1G10320	Cluster-12522.21635
C3H	AT5G26749	Cluster-12522.10870
C3H	AT2G24830	Cluster-12522.31373
C3H	AT3G48440	Cluster-12522.30422
C3H	AT2G41900	Cluster-12522.35949
C3H	AT1G21580	Cluster-12522.47582
C3H	AT3G12680	Cluster-12522.22236
C3H	AT3G02830	Cluster-2793.0
C3H	AT3G12680	Cluster-12522.43889
C3H	AT5G63260	Cluster-12522.60802
C3H	AT1G21580	Cluster-12522.47748
C3H	AT1G21580	Cluster-12522.36948
C3H	AT3G02830	Cluster-12522.27575
C3H	AT3G02830	Cluster-12522.27576
C3H	AT1G03790	Cluster-7099.0
C3H	AT1G10320	Cluster-12522.63017
C3H	AT1G01350	Cluster-7071.0
C3H	AT1G10320	Cluster-12522.31696
C3H	AT1G10320	Cluster-12522.31695
C3H	AT5G26749	Cluster-12522.46198
C3H	AT1G21580	Cluster-12522.48693
C3H	AT3G18640	Cluster-12522.50661
C3H	AT1G21580	Cluster-12522.32372
C3H	AT3G02830	Cluster-12522.46658
C3H	AT5G26749	Cluster-12522.24685
C3H	AT3G12680	Cluster-12522.36486
C3H	AT3G18640	Cluster-12522.55801
C3H	AT4G38890	Cluster-12522.60214
C3H	AT5G56930	Cluster-12522.18910
C3H	AT5G56900	Cluster-12522.48267
C3H	AT5G58620	Cluster-12522.38278
C3H	AT1G10320	Cluster-12522.18011
C3H	AT1G66810	Cluster-8611.0
C3H	AT1G32360	Cluster-12522.15409
C3H	AT1G19860	Cluster-12522.30530
CAMTA	AT5G09410	Cluster-12522.31970	DOWN
CAMTA	AT3G16940	Cluster-12522.11704
CAMTA	AT3G16940	Cluster-12522.11709
CAMTA	AT3G16940	Cluster-12522.11708
CAMTA	AT5G09410	Cluster-12522.41042
CAMTA	AT5G64220	Cluster-12522.70553
CAMTA	AT5G64220	Cluster-8295.0
CAMTA	AT1G67310	Cluster-12522.39585
CAMTA	AT5G64220	Cluster-12522.10489
CAMTA	AT5G09410	Cluster-12522.59044
CAMTA	AT5G64220	Cluster-12522.10490
CAMTA	AT5G64220	Cluster-12522.25274
CAMTA	AT5G64220	Cluster-12522.25276
CAMTA	AT5G64220	Cluster-12522.25277
CAMTA	AT5G64220	Cluster-12522.25273
CAMTA	AT5G64220	Cluster-12522.24630
CAMTA	AT5G64220	Cluster-8295.1
CAMTA	AT5G09410	Cluster-12522.27154
CAMTA	AT5G09410	Cluster-12522.43813
CAMTA	AT5G64220	Cluster-12705.0
CAMTA	AT5G09410	Cluster-12522.20307
CAMTA	AT5G09410	Cluster-12522.33727
CAMTA	AT5G64220	Cluster-12522.44410
CAMTA	AT5G64220	Cluster-12522.24617
CAMTA	AT5G64220	Cluster-12522.24618
CAMTA	AT5G64220	Cluster-12522.16249
CAMTA	AT5G64220	Cluster-12522.29111
CAMTA	AT5G64220	Cluster-12522.2171
CAMTA	AT3G16940	Cluster-12522.11707
CAMTA	AT3G16940	Cluster-12522.11706
CAMTA	AT5G09410	Cluster-12522.39967
CAMTA	AT5G64220	Cluster-12522.45673
CAMTA	AT5G09410	Cluster-12522.31971
CPP	AT3G22780	Cluster-12522.49087	DOWN
CPP	AT4G14770	Cluster-12522.18291	DOWN
CPP	AT4G29000	Cluster-12522.49011
CPP	AT4G29000	Cluster-12522.66356
CPP	AT2G20110	Cluster-5645.0
CPP	AT2G20110	Cluster-12522.71170
CPP	AT2G20110	Cluster-10522.0
CPP	AT4G29000	Cluster-12522.66372
CPP	AT3G22780	Cluster-12522.49086
CPP	AT4G29000	Cluster-12522.4022
CPP	AT2G20110	Cluster-1965.0
CPP	AT3G22760	Cluster-12522.27286
CPP	AT3G22760	Cluster-12522.25032
CPP	AT4G29000	Cluster-12522.66373
CSD	AT2G21060	Cluster-12522.36548	DOWN
CSD	AT2G17870	Cluster-12522.68090
CSD	AT2G17870	Cluster-5245.0
CSD	AT2G17870	Cluster-12522.22880
DBB	AT1G06040	Cluster-12522.46281
DBB	AT1G75540	Cluster-12522.8945
DBB	AT1G06040	Cluster-12522.46134
DBB	AT1G06040	Cluster-12522.46135
DBB	AT2G31380	Cluster-12522.10311
DBB	AT1G75540	Cluster-12522.69361
DBB	AT1G06040	Cluster-12522.45589
DBB	AT1G06040	Cluster-12522.34575
DBB	AT2G31380	Cluster-12522.57067
DBB	AT1G78600	Cluster-12522.49807
DBB	AT1G75540	Cluster-12522.69360
DBP	AT2G25620	Cluster-12522.35428
DBP	AT2G25620	Cluster-12522.43108
DBP	AT2G25620	Cluster-12522.44493
DBP	AT2G25620	Cluster-12522.48919
DBP	AT2G25620	Cluster-12522.38576
E2F	AT3G48160	Cluster-12522.22487	DOWN
E2F	AT5G22220	Cluster-12522.32584	DOWN
E2F	AT5G03415	Cluster-12522.9385
E2F	AT5G03415	Cluster-12522.10345
E2F	AT3G48160	Cluster-12522.65502
E2F	AT2G36010	Cluster-12522.36704
E2F	AT5G22220	Cluster-12522.39540
E2F	AT5G22220	Cluster-12522.30532
EIL	AT3G20770	Cluster-12522.29507
EIL	AT1G73730	Cluster-12522.36659
EIL	AT3G20770	Cluster-12522.52946
EIL	AT1G73730	Cluster-12522.35263
FAR1	AT4G38180	Cluster-1211.4	UP
FAR1	AT1G10240	Cluster-12522.35445	UP
FAR1	AT1G52520	Cluster-12522.71439	UP
FAR1	AT4G38180	Cluster-12522.70211	UP
FAR1	AT1G52520	Cluster-12522.13819	UP
FAR1	AT1G52520	Cluster-12522.12523	UP
FAR1	AT1G52520	Cluster-12522.13823	UP
FAR1	AT4G38180	Cluster-12522.10080	DOWN
FAR1	AT4G38180	Cluster-1211.0
FAR1	AT4G38180	Cluster-1211.1
FAR1	AT4G38180	Cluster-1211.2
FAR1	AT1G76320	Cluster-6072.0
FAR1	AT4G15090	Cluster-12522.339
FAR1	AT4G15090	Cluster-442.0
FAR1	AT1G76320	Cluster-12522.38252
FAR1	AT4G38180	Cluster-1109.0
FAR1	AT4G38180	Cluster-5.0
FAR1	AT4G15090	Cluster-12522.38799
FAR1	AT1G76320	Cluster-12522.25962
FAR1	AT1G76320	Cluster-12522.15983
FAR1	AT1G76320	Cluster-12522.11049
FAR1	AT1G10240	Cluster-12522.26142
FAR1	AT4G38180	Cluster-12522.17559
FAR1	AT1G52520	Cluster-12522.71286
FAR1	AT4G38180	Cluster-12522.11253
FAR1	AT3G22170	Cluster-12522.2015
FAR1	AT1G52520	Cluster-12522.2452
FAR1	AT1G80010	Cluster-12522.340
FAR1	AT2G27110	Cluster-876.0
FAR1	AT3G22170	Cluster-12522.54481
FAR1	AT1G52520	Cluster-6158.1
FAR1	AT1G52520	Cluster-6158.0
FAR1	AT1G52520	Cluster-12522.13822
FAR1	AT1G76320	Cluster-12522.42705
FAR1	AT3G06250	Cluster-1605.0
FAR1	AT5G28530	Cluster-12522.13414
FAR1	AT4G38180	Cluster-12522.69553
FAR1	AT3G59470	Cluster-12522.9402
FAR1	AT1G52520	Cluster-12522.2758
FAR1	AT3G22170	Cluster-65.1
FAR1	AT1G52520	Cluster-12522.625
FAR1	AT3G22170	Cluster-12522.44043
FAR1	AT1G52520	Cluster-12522.4510
FAR1	AT1G52520	Cluster-12522.5529
FAR1	AT1G52520	Cluster-12522.5528
FAR1	AT1G52520	Cluster-12522.5527
FAR1	AT1G52520	Cluster-12522.5526
FAR1	AT4G15090	Cluster-12522.11047
FAR1	AT1G76320	Cluster-12522.11048
FAR1	AT4G38180	Cluster-12522.2072
FAR1	AT4G38180	Cluster-12522.2073
FAR1	AT4G38180	Cluster-12522.2071
FAR1	AT4G38180	Cluster-401.0
FAR1	AT2G27110	Cluster-12522.41465
FAR1	AT4G38180	Cluster-12522.13474
FAR1	AT1G76320	Cluster-12522.43913
FAR1	AT4G38180	Cluster-12522.19963
FAR1	AT4G38180	Cluster-12522.7101
FAR1	AT1G52520	Cluster-12522.39480
FAR1	AT3G22170	Cluster-12522.50368
FAR1	AT4G38180	Cluster-12522.70212
FAR1	AT4G38180	Cluster-12522.18503
FAR1	AT4G15090	Cluster-12522.5506
FAR1	AT1G52520	Cluster-12522.15200
FAR1	AT4G15090	Cluster-12522.6552
FAR1	AT4G15090	Cluster-349.0
FAR1	AT1G10240	Cluster-12522.24906
FAR1	AT4G15090	Cluster-12522.10200
FAR1	AT1G52520	Cluster-12522.2454
FAR1	AT1G52520	Cluster-12522.2453
FAR1	AT1G52520	Cluster-12522.5530
FAR1	AT1G80010	Cluster-3306.0
FAR1	AT4G15090	Cluster-12522.71287
FAR1	AT4G15090	Cluster-7242.1
FAR1	AT1G76320	Cluster-12522.11053
FAR1	AT1G76320	Cluster-12522.11052
FAR1	AT4G15090	Cluster-12522.11051
FAR1	AT4G15090	Cluster-12522.11050
FAR1	AT3G22170	Cluster-12522.50823
FAR1	AT1G52520	Cluster-12522.4509
FAR1	AT4G38180	Cluster-12522.6401
FAR1	AT4G38180	Cluster-12522.6400
FAR1	AT4G15090	Cluster-12522.49840
FAR1	AT3G22170	Cluster-12522.48374
FAR1	AT5G28530	Cluster-12522.63604
FAR1	AT5G28530	Cluster-12522.22433
FAR1	AT3G22170	Cluster-12522.19824
FAR1	AT4G15090	Cluster-12522.44006
FAR1	AT4G38180	Cluster-553.0
FAR1	AT4G38180	Cluster-12522.2725
FAR1	AT1G76320	Cluster-12522.52238
FAR1	AT4G15090	Cluster-12522.991
FAR1	AT5G28530	Cluster-12522.17730
FAR1	AT1G52520	Cluster-12522.12524
FAR1	AT1G10240	Cluster-12522.55571
FAR1	AT1G52520	Cluster-12522.67418
FAR1	AT1G52520	Cluster-310.0
FAR1	AT1G52520	Cluster-12522.13820
FAR1	AT1G52520	Cluster-12522.13821
FAR1	AT1G52520	Cluster-12522.13824
GARP	AT5G06800	Cluster-12522.4472	UP
GARP	AT1G79430	Cluster-12522.70711	UP
GARP	AT3G16857	Cluster-12522.44350	UP
GARP	AT5G06800	Cluster-12522.65799	UP
GARP	AT4G13640	Cluster-12522.21302	UP
GARP	AT2G01060	Cluster-8725.0	UP
GARP	AT2G01060	Cluster-12522.20679	UP
GARP	AT2G01060	Cluster-12522.20678	UP
GARP	AT4G28610	Cluster-12522.34715	UP
GARP	AT2G01060	Cluster-12522.23075	DOWN
GARP	AT1G79430	Cluster-12522.69524	DOWN
GARP	AT5G42630	Cluster-7325.0	DOWN
GARP	AT1G25550	Cluster-12522.36256	DOWN
GARP	AT2G20570	Cluster-12522.30428	DOWN
GARP	AT4G18020	Cluster-12522.37948
GARP	AT2G01060	Cluster-12522.23074
GARP	AT4G13640	Cluster-12522.21304
GARP	AT5G06800	Cluster-12522.61465
GARP	AT3G04450	Cluster-12522.15484
GARP	AT3G04030	Cluster-12522.29990
GARP	AT4G13640	Cluster-12522.18799
GARP	AT2G01060	Cluster-12522.64634
GARP	AT5G59570	Cluster-12522.16416
GARP	AT5G18240	Cluster-12522.63883
GARP	AT2G20570	Cluster-12522.30429
GARP	AT2G25180	Cluster-12522.43499
GARP	AT1G25550	Cluster-12522.46952
GARP	AT1G25550	Cluster-12522.46950
GARP	AT1G25550	Cluster-12522.46951
GARP	AT3G46640	Cluster-12522.39685
GARP	AT3G04030	Cluster-12522.57495
GARP	AT4G18020	Cluster-12522.27177
GARP	AT3G04450	Cluster-12522.49022
GARP	AT3G04030	Cluster-12522.1473
GARP	AT2G01060	Cluster-12522.19669
GARP	AT4G37180	Cluster-12522.12731
GARP	AT4G37180	Cluster-12522.12730
GARP	AT3G04030	Cluster-12522.4621
GARP	AT3G16857	Cluster-12522.58000
GARP	AT3G46640	Cluster-12522.52520
GARP	AT3G04030	Cluster-12522.52384
GARP	AT3G13040	Cluster-12522.47490
GARP	AT3G04450	Cluster-12522.39360
GARP	AT3G16857	Cluster-12522.16798
GARP	AT3G16857	Cluster-12522.32467
GARP	AT3G04030	Cluster-12522.42989
GARP	AT3G04450	Cluster-12522.58767
GARP	AT3G13040	Cluster-12522.41663
GARP	AT3G16857	Cluster-12522.55193
GARP	AT4G13640	Cluster-12522.55815
GARP	AT3G46640	Cluster-12522.46539
GARP	AT5G18240	Cluster-12522.60441
GARP	AT2G03500	Cluster-12522.12614
GARP	AT3G10760	Cluster-687.0
GARP	AT5G06800	Cluster-12522.61464
GARP	AT5G42630	Cluster-7325.1
GARP	AT4G13640	Cluster-12522.20459
GARP	AT3G04030	Cluster-12522.49935
GARP	AT3G10760	Cluster-12522.26763
GARP	AT2G03500	Cluster-12522.46163
GARP	AT2G03500	Cluster-12522.46162
GARP	AT3G16857	Cluster-12522.56984
GARP	AT4G13640	Cluster-12522.21303
GARP	AT5G18240	Cluster-12522.64254
GARP	AT1G79430	Cluster-12522.14652
GARP	AT1G79430	Cluster-12522.14654
GARP	AT5G18240	Cluster-12522.643
GARP	AT2G38300	Cluster-2243.0
GARP	AT3G13040	Cluster-12522.29423
GARP	AT4G18020	Cluster-12522.37737
GARP	AT2G38300	Cluster-12571.0
GARP	AT3G04030	Cluster-12522.51585
GARP	AT4G13640	Cluster-12522.22836
GARP	AT3G04030	Cluster-12522.60440
GARP	AT3G04030	Cluster-12522.69552
GARP	AT1G79430	Cluster-12522.55464
GARP	AT3G16857	Cluster-12522.44348
GARP	AT3G04030	Cluster-12522.60593
GARP	AT3G04030	Cluster-12522.20297
GARP	AT1G79430	Cluster-12522.13558
GARP	AT4G13640	Cluster-12522.43217
GARP	AT3G04450	Cluster-12522.39359
GARP	AT3G46640	Cluster-12522.46540
GARP	AT3G16857	Cluster-12522.36559
GARP	AT5G18240	Cluster-12522.71093
GARP	AT1G79430	Cluster-12522.14653
GARP	AT4G37180	Cluster-12522.10936
GARP	AT3G16857	Cluster-12522.57999
GARP	AT4G18020	Cluster-12522.33477
GARP	AT3G04030	Cluster-12522.35670
GARP	AT4G18020	Cluster-12522.31924
GARP	AT1G32240	Cluster-12522.38421
GARP	AT4G13640	Cluster-12522.13070
GARP	AT3G04030	Cluster-12522.60442
GARP	AT4G18020	Cluster-12522.50751
GARP	AT4G28610	Cluster-1726.0
GARP	AT3G16857	Cluster-12522.34793
GARP	AT3G04030	Cluster-12522.43568
GARP	AT2G01060	Cluster-12522.20680
GARP	AT2G02060	Cluster-12522.70684
GeBP	AT1G61730	Cluster-12522.38290	DOWN
GeBP	AT3G04930	Cluster-12522.44407
GeBP	AT4G00270	Cluster-12522.22378
GeBP	AT4G00270	Cluster-12522.22321
GeBP	AT1G61730	Cluster-12522.37397
GeBP	AT4G00610	Cluster-12522.22953
GeBP	AT1G61730	Cluster-12522.35747
GeBP	AT4G00610	Cluster-12522.43234
GeBP	AT3G04930	Cluster-12522.48399
GeBP	AT4G00610	Cluster-12522.49186
GeBP	AT4G00270	Cluster-12522.56489
GeBP	AT4G00390	Cluster-12522.33964
GRAS	AT1G50420	Cluster-12522.30751	UP
GRAS	AT1G07530	Cluster-12522.71579	UP
GRAS	AT2G29060	Cluster-12522.19813	UP
GRAS	AT1G14920	Cluster-12522.35069	DOWN
GRAS	AT3G49950	Cluster-12522.22008	DOWN
GRAS	AT5G41920	Cluster-12522.34104	DOWN
GRAS	AT4G37650	Cluster-12522.12925	DOWN
GRAS	AT1G07530	Cluster-12522.53769
GRAS	AT3G54220	Cluster-12522.18614
GRAS	AT5G48150	Cluster-12522.26754
GRAS	AT1G63100	Cluster-12522.17423
GRAS	AT1G50600	Cluster-12522.38835
GRAS	AT1G21450	Cluster-12522.61190
GRAS	AT1G14920	Cluster-12522.38610
GRAS	AT1G63100	Cluster-12522.37916
GRAS	AT5G66770	Cluster-12522.25399
GRAS	AT2G37650	Cluster-12522.38473
GRAS	AT1G50420	Cluster-12522.4998
GRAS	AT1G21450	Cluster-12522.22437
GRAS	AT1G63100	Cluster-12522.22611
GRAS	AT3G54220	Cluster-12522.39509
GRAS	AT3G54220	Cluster-12522.42904
GRAS	AT1G14920	Cluster-12522.37674
GRAS	AT1G63100	Cluster-12522.47239
GRAS	AT3G54220	Cluster-12522.28721
GRAS	AT1G07530	Cluster-12522.53770
GRAS	AT1G07530	Cluster-12522.53771
GRAS	AT1G07530	Cluster-12522.53772
GRAS	AT1G21450	Cluster-12522.55349
GRAS	AT5G48150	Cluster-12522.56790
GRAS	AT4G37650	Cluster-12522.32633
GRAS	AT1G07530	Cluster-12522.48170
GRAS	AT2G01570	Cluster-7838.0
GRAS	AT4G36710	Cluster-12522.40637
GRAS	AT3G54220	Cluster-12522.16103
GRAS	AT4G17230	Cluster-12522.36688
GRAS	AT1G07530	Cluster-12522.48172
GRAS	AT1G07530	Cluster-12522.48171
GRAS	AT1G14920	Cluster-12522.59089
GRAS	AT5G52510	Cluster-12522.31078
GRAS	AT1G14920	Cluster-12522.49060
GRAS	AT1G14920	Cluster-12522.38934
GRAS	AT1G50600	Cluster-12522.18554
GRAS	AT1G14920	Cluster-12522.36993
GRAS	AT1G07530	Cluster-12522.33369
GRAS	AT1G14920	Cluster-12522.41495
GRAS	AT5G48150	Cluster-12522.30284
GRAS	AT1G07530	Cluster-12522.60489
GRAS	AT4G36710	Cluster-12522.33757
GRAS	AT1G63100	Cluster-12522.47240
GRAS	AT5G48150	Cluster-12522.45834
GRAS	AT1G07530	Cluster-12522.2438
GRAS	AT3G46600	Cluster-12522.2439
GRAS	AT4G00150	Cluster-12522.35819
GRAS	AT1G07530	Cluster-12522.57168
GRF	AT2G22840	Cluster-12522.6445	DOWN
GRF	AT3G13960	Cluster-12522.67092	DOWN
GRF	AT4G24150	Cluster-12522.65149	DOWN
GRF	AT4G37740	Cluster-12522.39215	DOWN
GRF	AT2G22840	Cluster-12522.46003
GRF	AT4G24150	Cluster-12522.65148
GRF	AT4G37740	Cluster-5829.0
GRF	AT3G52910	Cluster-12522.61009
GRF	AT4G37740	Cluster-12522.39930
GRF	AT4G37740	Cluster-12522.55575
GRF	AT4G24150	Cluster-12522.65144
GRF	AT3G13960	Cluster-12522.65509
GRF	AT3G13960	Cluster-12522.15675
GRF	AT3G13960	Cluster-12522.68117
GRF	AT3G13960	Cluster-10117.0
GRF	AT3G52910	Cluster-12522.45792
GRF	AT3G52910	Cluster-12522.29363
GRF	AT4G37740	Cluster-12522.58799
GRF	AT3G13960	Cluster-12522.65510
GRF	AT4G37740	Cluster-12522.55220
HB	AT3G01470	Cluster-12522.53054	UP
HB	AT3G01470	Cluster-12522.53056	UP
HB	AT5G41410	Cluster-12522.57520	UP
HB	AT2G23760	Cluster-12522.15150	UP
HB	AT5G41410	Cluster-12522.57519	UP
HB	AT2G46680	Cluster-12522.23710	UP
HB	AT2G46680	Cluster-12522.41838	UP
HB	AT5G25220	Cluster-12522.45819	UP
HB	AT5G53980	Cluster-12522.3937	UP
HB	AT2G46680	Cluster-12522.25492	UP
HB	AT1G52150	Cluster-12522.45580	UP
HB	AT4G36870	Cluster-12522.57518	UP
HB	AT3G01470	Cluster-12522.39034	UP
HB	AT1G52150	Cluster-12522.50414	UP
HB	AT3G19510	Cluster-12522.49490	UP
HB	AT1G75430	Cluster-12522.12977	UP
HB	AT5G25220	Cluster-12522.52184	UP
HB	AT3G01470	Cluster-12522.34384	UP
HB	AT1G23380	Cluster-12522.33070	DOWN
HB	AT4G12750	Cluster-12522.41300	DOWN
HB	AT1G52150	Cluster-12522.49774	DOWN
HB	AT1G19700	Cluster-12522.24381	DOWN
HB	AT3G19510	Cluster-12522.49491	DOWN
HB	AT4G08150	Cluster-12522.44291	DOWN
HB	AT1G52150	Cluster-12522.21090	DOWN
HB	AT4G35550	Cluster-12522.43030	DOWN
HB	AT5G15150	Cluster-11976.0	DOWN
HB	AT4G32880	Cluster-12522.40110
HB	AT1G52150	Cluster-12522.40111
HB	AT1G52150	Cluster-12522.40113
HB	AT4G04890	Cluster-12522.37238
HB	AT1G23380	Cluster-12522.30602
HB	AT4G16780	Cluster-12522.38478
HB	AT4G04890	Cluster-12522.42269
HB	AT4G37790	Cluster-12522.11738
HB	AT1G52150	Cluster-12522.16925
HB	AT5G03790	Cluster-10762.0
HB	AT1G69780	Cluster-12522.23131
HB	AT4G36870	Cluster-12522.53807
HB	AT5G25220	Cluster-12522.20875
HB	AT4G16780	Cluster-12522.32088
HB	AT5G11270	Cluster-12522.41975
HB	AT5G60690	Cluster-12522.27932
HB	AT5G02030	Cluster-12522.41137
HB	AT1G79840	Cluster-12522.34960
HB	AT3G19510	Cluster-12522.32609
HB	AT3G19510	Cluster-12522.32608
HB	AT5G25220	Cluster-12522.33145
HB	AT5G25220	Cluster-12522.31423
HB	AT4G08150	Cluster-12522.44290
HB	AT4G36870	Cluster-12522.34005
HB	AT5G46880	Cluster-12522.14287
HB	AT4G08150	Cluster-12522.44294
HB	AT2G35940	Cluster-12522.37424
HB	AT5G60690	Cluster-61.0
HB	AT5G44180	Cluster-12522.27856
HB	AT1G62990	Cluster-12522.37614
HB	AT2G23760	Cluster-12522.23293
HB	AT4G29940	Cluster-12522.7811
HB	AT4G32880	Cluster-12522.38695
HB	AT1G79840	Cluster-12522.16172
HB	AT2G22430	Cluster-12522.35600
HB	AT1G19700	Cluster-12522.4816
HB	AT1G19700	Cluster-12522.4815
HB	AT4G29940	Cluster-12522.10940
HB	AT1G52150	Cluster-12522.40112
HB	AT4G32880	Cluster-12522.25186
HB	AT1G52150	Cluster-12522.56532
HB	AT5G25220	Cluster-12522.34919
HB	AT4G36870	Cluster-12522.11752
HB	AT4G36870	Cluster-12522.11753
HB	AT4G36870	Cluster-12522.11754
HB	AT4G36870	Cluster-12522.11755
HB	AT4G12750	Cluster-12522.29480
HB	AT4G37790	Cluster-12522.56648
HB	AT4G04890	Cluster-4459.0
HB	AT3G19510	Cluster-12522.40951
HB	AT5G11270	Cluster-12522.42047
HB	AT4G37790	Cluster-12522.26116
HB	AT1G62990	Cluster-12522.37613
HB	AT4G37790	Cluster-12522.46835
HB	AT5G11270	Cluster-12522.21737
HB	AT2G35940	Cluster-12522.26976
HB	AT1G52150	Cluster-12522.17258
HB	AT1G62360	Cluster-8316.0
HB	AT5G02030	Cluster-12522.28049
HB	AT4G08150	Cluster-12522.16226
HB	AT1G46480	Cluster-12522.38664
HB	AT2G34710	Cluster-12522.16408
HB	AT5G25220	Cluster-12522.19168
HB	AT4G35550	Cluster-12522.43029
HB	AT1G62360	Cluster-12522.31849
HB	AT4G00730	Cluster-7610.0
HB	AT4G04890	Cluster-12522.38033
HB	AT5G02030	Cluster-12522.49859
HB	AT4G32880	Cluster-12522.51329
HB	AT4G32880	Cluster-12522.40545
HB	AT5G02030	Cluster-12522.47542
HB	AT5G25220	Cluster-12522.46095
HB	AT4G00730	Cluster-12522.38802
HB	AT1G46480	Cluster-12522.37711
HB	AT4G37790	Cluster-12522.26259
HB	AT1G75430	Cluster-12522.57872
HB	AT2G22800	Cluster-12522.18892
HB	AT2G22430	Cluster-12522.38341
HB	AT2G28610	Cluster-12522.40585
HB	AT4G16780	Cluster-12522.36063
HB	AT4G29940	Cluster-12522.62884
HB	AT4G29940	Cluster-10113.0
HB	AT4G35550	Cluster-12522.39979
HB	AT4G04890	Cluster-12522.40403
HB	AT5G60690	Cluster-12522.28439
HB	AT4G29940	Cluster-12522.4289
HB	AT1G62990	Cluster-12522.22704
HB	AT5G44180	Cluster-12522.46911
HB	AT4G35550	Cluster-12522.17518
HB	AT4G03250	Cluster-12522.33211
HB	AT1G62360	Cluster-12522.45242
HB	AT1G62360	Cluster-12522.45241
HB	AT5G65310	Cluster-12522.33203
HB	AT4G29940	Cluster-12522.10202
HB	AT4G32880	Cluster-12522.43323
HB	AT5G25220	Cluster-12522.31422
HB	AT5G25220	Cluster-12522.36818
HB	AT1G19700	Cluster-12522.14395
HB	AT5G02030	Cluster-12522.42873
HB	AT4G40060	Cluster-12522.34917
HB	AT1G23380	Cluster-12522.53569
HB	AT1G05230	Cluster-12522.9248
HB	AT1G79840	Cluster-12522.53606
HB	AT3G19510	Cluster-12522.49493
HB	AT4G29940	Cluster-12522.61581
HB	AT2G23760	Cluster-12522.26270
HB	AT2G27990	Cluster-12522.28050
HB	AT1G62990	Cluster-3869.0
HB	AT4G04890	Cluster-12522.43316
HB	AT1G52150	Cluster-12522.39242
HB	AT1G75430	Cluster-12522.12976
HB	AT4G04890	Cluster-12522.43314
HB	AT4G21750	Cluster-12522.43313
HB	AT5G65310	Cluster-12891.0
HB	AT4G08150	Cluster-12522.44293
HB	AT4G08150	Cluster-12522.44292
HB	AT4G08150	Cluster-12522.44295
HB	AT1G62360	Cluster-12522.39892
HB	AT4G12750	Cluster-12522.36241
HB	AT4G00730	Cluster-12522.32781
HB	AT1G75410	Cluster-12522.28821
HB	AT3G61150	Cluster-12522.39620
HB	AT4G16780	Cluster-12522.36052
HB	AT3G18010	Cluster-12522.39808
HB	AT1G69780	Cluster-12522.64810
HB	AT5G11270	Cluster-12522.38938
HB	AT4G36740	Cluster-12522.2843
HB	AT5G41410	Cluster-12522.62985
HB	AT5G25220	Cluster-12522.27906
HB	AT5G15150	Cluster-11976.1
HB	AT2G35940	Cluster-12522.36989
HB	AT4G35550	Cluster-12522.45675
HB	AT5G25220	Cluster-12522.40843
HB	AT3G01470	Cluster-12522.46574
HB	AT2G35940	Cluster-12522.14698
HRT	AT5G56780	Cluster-2287.0
HSF	AT4G18880	Cluster-12522.44151	UP
HSF	AT4G11660	Cluster-12522.60404	UP
HSF	AT5G03720	Cluster-12522.19068	DOWN
HSF	AT1G46264	Cluster-12522.67711	DOWN
HSF	AT5G16820	Cluster-12522.57963	DOWN
HSF	AT3G24520	Cluster-12522.2069
HSF	AT3G02990	Cluster-426.0
HSF	AT2G26150	Cluster-12522.59050
HSF	AT5G16820	Cluster-12522.6599
HSF	AT5G16820	Cluster-12522.66025
HSF	AT5G16820	Cluster-12522.64624
HSF	AT3G24520	Cluster-12522.19103
HSF	AT1G32330	Cluster-12522.22989
HSF	AT5G16820	Cluster-12522.63306
HSF	AT5G16820	Cluster-8927.0
HSF	AT2G26150	Cluster-12522.48518
HSF	AT2G26150	Cluster-12522.60526
HSF	AT3G02990	Cluster-12522.71429
HSF	AT3G02990	Cluster-12522.3377
HSF	AT5G16820	Cluster-12522.4198
HSF	AT5G16820	Cluster-12522.40456
HSF	AT3G02990	Cluster-12522.3200
HSF	AT4G36990	Cluster-12522.32
HSF	AT1G32330	Cluster-12522.15195
HSF	AT5G16820	Cluster-12522.58320
HSF	AT5G16820	Cluster-12522.58321
HSF	AT3G02990	Cluster-12522.2156
HSF	AT5G16820	Cluster-12522.50560
HSF	AT5G16820	Cluster-12522.60263
HSF	AT5G03720	Cluster-12522.47442
HSF	AT5G16820	Cluster-12522.57962
HSF	AT5G16820	Cluster-12522.62209
HSF	AT4G18880	Cluster-12522.10281
HSF	AT4G18880	Cluster-12522.10282
HSF	AT3G22830	Cluster-10595.2
HSF	AT3G22830	Cluster-10595.3
HSF	AT3G22830	Cluster-10595.0
HSF	AT4G13980	Cluster-12522.8033
HSF	AT3G02990	Cluster-12522.69137
HSF	AT2G26150	Cluster-12522.11330
HSF	AT2G26150	Cluster-12522.11331
HSF	AT5G16820	Cluster-12522.60261
HSF	AT5G16820	Cluster-12522.60262
HSF	AT4G13980	Cluster-12522.18170
HSF	AT5G62020	Cluster-12522.31713
HSF	AT1G46264	Cluster-12522.18398
HSF	AT1G46264	Cluster-12522.18397
HSF	AT5G16820	Cluster-12522.57961
HSF	AT1G32330	Cluster-12522.19125
HSF	AT1G32330	Cluster-12522.19124
HSF	AT5G16820	Cluster-12522.68701
HSF	AT3G24520	Cluster-12522.1456
HSF	AT2G26150	Cluster-12522.57566
HSF	AT1G67970	Cluster-12522.58662
HSF	AT1G32330	Cluster-12522.18694
HSF	AT1G32330	Cluster-12522.18695
LIM	AT3G55770	Cluster-12522.30506	UP
LIM	AT1G10200	Cluster-12522.52769
LIM	AT1G10200	Cluster-12522.42866
LIM	AT3G61230	Cluster-1967.0
LIM	AT3G55770	Cluster-12522.33992
LIM	AT3G55770	Cluster-12522.38281
LIM	AT3G55770	Cluster-12522.33723
LIM	AT1G10200	Cluster-12522.56577
LIM	AT1G10200	Cluster-12522.52767
LIM	AT1G10200	Cluster-12522.52768
LIM	AT3G55770	Cluster-12522.40705
LIM	AT3G61230	Cluster-5746.0
LOB	AT1G65620	Cluster-12522.37030	DOWN
LOB	AT2G30130	Cluster-12522.43132	DOWN
LOB	AT1G31320	Cluster-12522.24174	DOWN
LOB	AT3G49940	Cluster-12522.36884
LOB	AT3G49940	Cluster-12522.30229
LOB	AT2G40470	Cluster-11980.0
LOB	AT1G07900	Cluster-12522.42732
LOB	AT1G07900	Cluster-12242.0
LOB	AT5G66870	Cluster-12522.14058
LOB	AT5G66870	Cluster-12522.14059
LOB	AT3G02550	Cluster-7245.0
LOB	AT2G45420	Cluster-3727.0
LOB	AT3G11090	Cluster-12522.49472
LOB	AT5G63090	Cluster-12522.67061
MADS	AT5G60910	Cluster-12522.47198	UP
MADS	AT4G24540	Cluster-12522.48678	UP
MADS	AT4G24540	Cluster-12522.21650	UP
MADS	AT3G57230	Cluster-3797.1	UP
MADS	AT4G24540	Cluster-12522.20221	UP
MADS	AT5G13790	Cluster-12522.8710	UP
MADS	AT3G57230	Cluster-11702.0	UP
MADS	AT4G24540	Cluster-12522.21646	UP
MADS	AT4G24540	Cluster-12522.43135	DOWN
MADS	AT1G71692	Cluster-12522.4840	DOWN
MADS	AT3G57230	Cluster-3797.0	DOWN
MADS	AT1G22130	Cluster-10323.0	DOWN
MADS	AT4G22950	Cluster-12522.45534
MADS	AT2G24840	Cluster-12522.28531
MADS	AT2G42830	Cluster-12522.52648
MADS	AT4G24540	Cluster-12522.48681
MADS	AT3G54340	Cluster-12522.8486
MADS	AT2G22540	Cluster-12522.58645
MADS	AT2G22540	Cluster-12522.14426
MADS	AT5G13790	Cluster-12522.47684
MADS	AT5G13790	Cluster-12522.47688
MADS	AT2G45660	Cluster-12522.18787
MADS	AT4G24540	Cluster-12522.23791
MADS	AT5G26880	Cluster-12522.50320
MADS	AT4G37940	Cluster-4887.0
MADS	AT2G22540	Cluster-12522.4007
MADS	AT4G24540	Cluster-12522.48545
MADS	AT3G57230	Cluster-6612.0
MADS	AT2G45660	Cluster-12522.55046
MADS	AT2G45660	Cluster-12522.55045
MADS	AT2G22540	Cluster-12522.63556
MADS	AT2G24840	Cluster-12522.20502
MADS	AT4G24540	Cluster-12522.44093
MADS	AT2G22540	Cluster-12522.44092
MADS	AT4G24540	Cluster-12522.30620
MADS	AT3G57230	Cluster-8441.0
MADS	AT3G57230	Cluster-12347.0
MADS	AT3G54340	Cluster-5983.0
MADS	AT2G22540	Cluster-12522.32299
MADS	AT5G13790	Cluster-12522.58255
MADS	AT5G26880	Cluster-12522.50324
MADS	AT5G26880	Cluster-12522.50322
MADS	AT5G26880	Cluster-12522.50323
MADS	AT5G26880	Cluster-12522.50321
MADS	AT3G54340	Cluster-8052.0
MADS	AT3G02310	Cluster-3525.0
MADS	AT3G02310	Cluster-3525.1
MADS	AT5G15800	Cluster-3525.2
MADS	AT3G02310	Cluster-3525.3
MADS	AT3G57230	Cluster-10518.0
MADS	AT2G45660	Cluster-12522.16098
MADS	AT2G45660	Cluster-12522.16099
MADS	AT5G51870	Cluster-12522.16091
MADS	AT4G24540	Cluster-12522.48680
MADS	AT5G13790	Cluster-12522.53593
MADS	AT4G22950	Cluster-12522.7691
MADS	AT2G45660	Cluster-12522.7690
MADS	AT4G18960	Cluster-12522.44149
MADS	AT4G24540	Cluster-12522.33231
MADS	AT2G22540	Cluster-12522.64504
MADS	AT4G22950	Cluster-12522.10589
MADS	AT5G13790	Cluster-12522.7460
MADS	AT4G24540	Cluster-12522.21648
MADS	AT1G26310	Cluster-6838.0
MADS	AT4G24540	Cluster-12522.33603
MADS	AT3G57230	Cluster-8904.0
MADS	AT3G57230	Cluster-8904.1
MADS	AT5G13790	Cluster-12522.47683
MADS	AT5G48670	Cluster-8721.0
MADS	AT3G57230	Cluster-6750.0
MADS	AT4G24540	Cluster-12522.51183
MADS	AT2G45660	Cluster-12522.18788
MADS	AT2G45660	Cluster-12522.18789
MADS	AT2G45660	Cluster-12522.59077
MADS	AT4G24540	Cluster-12522.36462
MADS	AT4G24540	Cluster-12522.48679
MADS	AT2G03710	Cluster-12522.13748
MADS	AT4G37940	Cluster-9522.0
MADS	AT1G71692	Cluster-12522.4795
MADS	AT3G57230	Cluster-3025.0
MADS	AT4G24540	Cluster-12522.40245
MADS	AT4G24540	Cluster-12522.32405
MADS	AT4G24540	Cluster-12522.32404
MADS	AT5G13790	Cluster-12522.23804
MADS	AT5G13790	Cluster-12522.23803
MADS	AT4G24540	Cluster-12522.33127
MADS	AT2G45660	Cluster-12522.13799
MADS	AT2G22540	Cluster-12522.53980
MADS	AT1G26310	Cluster-12522.23886
MADS	AT2G45660	Cluster-12522.19201
MADS	AT4G37940	Cluster-8481.0
MADS	AT4G22950	Cluster-12522.27574
MADS	AT5G13790	Cluster-12522.30631
MADS	AT4G24540	Cluster-12522.17169
MADS	AT2G22540	Cluster-12522.21647
MADS	AT2G45660	Cluster-12522.10590
MADS	AT4G22950	Cluster-12522.61335
MADS	AT2G45660	Cluster-12522.17040
MADS	AT5G13790	Cluster-12522.17048
MADS	AT5G13790	Cluster-12522.17049
MADS	AT3G54340	Cluster-5983.1
MADS	AT5G15800	Cluster-2448.0
MYB	AT1G49950	Cluster-12522.52084	UP
MYB	AT3G09600	Cluster-12522.17050	UP
MYB	AT5G17300	Cluster-12522.65982	UP
MYB	AT3G46130	Cluster-12522.49732	UP
MYB	AT1G17520	Cluster-12522.23328	UP
MYB	AT1G70000	Cluster-12522.60904	UP
MYB	AT5G49620	Cluster-10720.0	UP
MYB	AT3G09600	Cluster-12522.9333	UP
MYB	AT1G17520	Cluster-12522.13998	UP
MYB	AT5G17300	Cluster-12522.29653	UP
MYB	AT2G44430	Cluster-12522.7655	UP
MYB	AT5G02840	Cluster-12522.18845	UP
MYB	AT3G09600	Cluster-12522.18843	UP
MYB	AT1G09540	Cluster-12522.2543	DOWN
MYB	AT1G69560	Cluster-9013.0	DOWN
MYB	AT3G18100	Cluster-12522.16846	DOWN
MYB	AT4G32730	Cluster-12522.29780	DOWN
MYB	AT4G32730	Cluster-12522.29779	DOWN
MYB	AT4G38620	Cluster-12522.50727	DOWN
MYB	AT5G52660	Cluster-12522.48338	DOWN
MYB	AT2G37630	Cluster-12522.32355	DOWN
MYB	AT5G52660	Cluster-12522.43525	DOWN
MYB	AT5G26660	Cluster-12522.52857	DOWN
MYB	AT3G60110	Cluster-12522.35509	DOWN
MYB	AT3G61250	Cluster-11772.0	DOWN
MYB	AT1G01060	Cluster-12522.6450	DOWN
MYB	AT5G52660	Cluster-12522.47827	DOWN
MYB	AT5G52660	Cluster-12522.46849	DOWN
MYB	AT4G16420	Cluster-12522.8139	DOWN
MYB	AT4G39250	Cluster-12522.59565	DOWN
MYB	AT3G60460	Cluster-12522.54591	DOWN
MYB	AT3G60460	Cluster-12522.54590	DOWN
MYB	AT3G60460	Cluster-12522.5757	DOWN
MYB	AT2G38090	Cluster-12522.37497
MYB	AT5G08520	Cluster-12522.32386
MYB	AT5G08520	Cluster-12522.32387
MYB	AT2G23290	Cluster-12522.37237
MYB	AT1G09540	Cluster-12522.2544
MYB	AT2G47460	Cluster-12522.63922
MYB	AT3G11450	Cluster-12522.36297
MYB	AT3G47600	Cluster-12522.26573
MYB	AT1G79180	Cluster-9355.0
MYB	AT5G17300	Cluster-12522.4243
MYB	AT3G57980	Cluster-12522.28908
MYB	AT5G08520	Cluster-12522.42260
MYB	AT1G14350	Cluster-12522.45771
MYB	AT3G18100	Cluster-12522.61014
MYB	AT3G01140	Cluster-12522.42140
MYB	AT3G47600	Cluster-12522.54702
MYB	AT3G47600	Cluster-12522.17420
MYB	AT3G18100	Cluster-12522.45839
MYB	AT1G72650	Cluster-12522.38448
MYB	AT4G01280	Cluster-12522.70407
MYB	AT5G59780	Cluster-12522.25629
MYB	AT5G14750	Cluster-12522.51428
MYB	AT5G17300	Cluster-12522.11783
MYB	AT3G47600	Cluster-12522.57459
MYB	AT1G22640	Cluster-12522.49560
MYB	AT3G47600	Cluster-12522.27477
MYB	AT4G01280	Cluster-12522.70406
MYB	AT5G12870	Cluster-12522.968
MYB	AT5G12870	Cluster-12522.967
MYB	AT5G04760	Cluster-12522.56317
MYB	AT3G21430	Cluster-12522.35431
MYB	AT2G36960	Cluster-1182.0
MYB	AT3G16350	Cluster-12522.52765
MYB	AT1G14350	Cluster-12522.35764
MYB	AT1G09540	Cluster-12522.678
MYB	AT5G62470	Cluster-12522.70882
MYB	AT2G36890	Cluster-12522.63213
MYB	AT2G36890	Cluster-12522.25530
MYB	AT2G47460	Cluster-12522.63921
MYB	AT5G26660	Cluster-12522.19436
MYB	AT1G14350	Cluster-12522.17464
MYB	AT5G59780	Cluster-12522.13781
MYB	AT5G17300	Cluster-12522.6962
MYB	AT5G17300	Cluster-12522.6963
MYB	AT5G08520	Cluster-12522.41564
MYB	AT5G17300	Cluster-12522.65983
MYB	AT3G57980	Cluster-12522.29775
MYB	AT1G09770	Cluster-12522.36852
MYB	AT3G18100	Cluster-12522.18878
MYB	AT1G09770	Cluster-12522.19017
MYB	AT1G09770	Cluster-12522.19016
MYB	AT5G12870	Cluster-12522.7000
MYB	AT3G16350	Cluster-12522.26701
MYB	AT1G49950	Cluster-12522.54573
MYB	AT1G08810	Cluster-12522.40269
MYB	AT1G49950	Cluster-12522.46407
MYB	AT1G49950	Cluster-12522.58159
MYB	AT1G09710	Cluster-12522.41345
MYB	AT4G16420	Cluster-12522.48289
MYB	AT1G09770	Cluster-12522.37215
MYB	AT3G18100	Cluster-12522.60544
MYB	AT1G74840	Cluster-12522.28129
MYB	AT1G17520	Cluster-12522.13999
MYB	AT4G01280	Cluster-12522.124
MYB	AT1G01060	Cluster-12522.6449
MYB	AT1G01060	Cluster-12522.6448
MYB	AT5G15310	Cluster-12522.58105
MYB	AT2G36960	Cluster-12522.32398
MYB	AT1G09710	Cluster-12522.42782
MYB	AT2G31180	Cluster-12522.7408
MYB	AT5G58900	Cluster-12522.45043
MYB	AT4G16420	Cluster-12522.24558
MYB	AT4G16420	Cluster-12522.24559
MYB	AT4G09460	Cluster-4450.0
MYB	AT2G13960	Cluster-12522.60228
MYB	AT4G01280	Cluster-12522.6118
MYB	AT5G59780	Cluster-12522.7642
MYB	AT1G15720	Cluster-12522.49704
MYB	AT3G16350	Cluster-12522.31662
MYB	AT3G16350	Cluster-12522.31663
MYB	AT3G18100	Cluster-12522.30958
MYB	AT3G47600	Cluster-12522.48595
MYB	AT2G31180	Cluster-12522.19646
MYB	AT1G49950	Cluster-12522.54539
MYB	AT3G01140	Cluster-12522.36206
MYB	AT3G47600	Cluster-12522.27476
MYB	AT4G39160	Cluster-12522.36904
MYB	AT3G57980	Cluster-12522.41897
MYB	AT1G08810	Cluster-12522.18153
MYB	AT5G08520	Cluster-12522.32391
MYB	AT3G60460	Cluster-12522.64038
MYB	AT5G47390	Cluster-12522.41992
MYB	AT5G11510	Cluster-8793.0
MYB	AT5G14750	Cluster-12522.62688
MYB	AT3G61250	Cluster-7969.0
MYB	AT4G37260	Cluster-12522.24847
MYB	AT3G18100	Cluster-12522.11685
MYB	AT3G46130	Cluster-12522.15760
MYB	AT4G01280	Cluster-12522.62853
MYB	AT4G01280	Cluster-12522.62852
MYB	AT3G52250	Cluster-12522.36601
MYB	AT2G38090	Cluster-12522.10636
MYB	AT5G59780	Cluster-12522.8995
MYB	AT5G14750	Cluster-12522.61379
MYB	AT5G52660	Cluster-12522.43527
MYB	AT1G74840	Cluster-12522.32887
MYB	AT5G15310	Cluster-12522.58106
MYB	AT1G09540	Cluster-12522.27400
MYB	AT3G46130	Cluster-12522.58939
MYB	AT2G36890	Cluster-12522.65322
MYB	AT1G01520	Cluster-12522.7552
MYB	AT1G70000	Cluster-12522.60198
MYB	AT1G70000	Cluster-12522.60190
MYB	AT1G70000	Cluster-12522.60191
MYB	AT4G32730	Cluster-12522.952
MYB	AT5G12870	Cluster-12522.12455
MYB	AT5G08520	Cluster-12522.22266
MYB	AT5G23000	Cluster-12522.52279
MYB	AT3G18100	Cluster-12522.11686
MYB	AT5G14750	Cluster-12522.48815
[truncated: 660 more rows]
