# Supplementary material for: Transcriptomic analysis identifies novel genes and pathways for salt stress responses in Suaeda salsa leaves
Source: Sci Rep. 2020 Mar 6;10:4236. doi: 10.1038/s41598-020-61204-x (PMC7060309; doi:10.1038/s41598-020-61204-x)
Supplement: Supplementary file 4 — Dataset 4. [file 41598_2020_61204_MOESM4_ESM.xlsx]

## Sheet: Table S4
Title: Transcriptome analysis of salt stress responses in Suaeda salsa leaves
Authers: Xuejie Zhang†, Yan Yao†, Xiaotong Li, Luoyan Zhang* and Shoujin Fan*
Table S4 Information of the qRT-PCR primers.
Primer		Sequence
Cluster-12522.41761	F	GGCAAGGCAGCAAGAAACTT
Cluster-12522.41761	R	TGACGATTTGGAGGACCACG
Cluster-12522.40169	F	CCTCCATGATGCACGGCTAT
Cluster-12522.40169	R	TCGAAGTGCTAAGCGGAGTG
Cluster-12522.17737	F	TTCGGTATGAGTCGGAGGGT
Cluster-12522.17737	R	GGCAAAGCTCAACATGCGAA
Cluster-12522.53520	F	GGTCGTACAGGAGCTAGGGA
Cluster-12522.53520	R	CGTGGTTGCTGAAAAGGGTG
Cluster-12522.23459	F	CGTAGCCCTGCCCACTAAAA
Cluster-12522.23459	R	CGGCATTCTTGCTGATGTCG
Cluster-12522.35873	F	TGGCATCCCCTTAACCAACT
Cluster-12522.35873	R	ATGGTGGAGGACTTGGAGTG
Cluster-12522.35661	F	TTCGGGTATGGAGTAGGGGG
Cluster-12522.35661	R	CACACGACCACACTCTCACA
Cluster-12522.33399	F	GCTAGAACACGGGACCTCTT
Cluster-12522.33399	R	TGACCAATGTGGAAAGTGCG
Cluster-12522.36997	R	TGGGTCACACCTTGTTAATCCT
Cluster-12522.36997	F	AACGCAGTCACCTTCAACCA
