# Supplementary material for: Transcriptomic analysis identifies novel genes and pathways for salt stress responses in Suaeda salsa leaves
Source: Sci Rep. 2020 Mar 6;10:4236. doi: 10.1038/s41598-020-61204-x (PMC7060309; doi:10.1038/s41598-020-61204-x)
Supplement: Supplementary file 5 — Dataset 5. [file 41598_2020_61204_MOESM5_ESM.xlsx]

## Sheet: Table S5
Title: Transcriptome analysis of salt stress responses in Suaeda salsa leaves
Authers: Xuejie Zhang†, Yan Yao†, Xiaotong Li, Luoyan Zhang* and Shoujin Fan*
Table S5 Information of CleanData and QC summary
Sample	Raw Reads	Clean Reads	Clean Bases	Error(%)	Q20(%)	Q30(%)	GC Content(%)
C_0_1	49293526	47457548	7.12G	0.03	97.71	93.71	43.65
C_0_2	44893504	43187704	6.48G	0.03	97.74	93.85	44.1
C_0_3	46304204	44531326	6.68G	0.03	97.66	93.65	43.66
S_300_1	45397114	43431568	6.51G	0.03	97.71	93.69	43.69
S_300_2	57083354	53618610	8.04G	0.03	97.58	93.5	43.42
S_300_3	42906210	40513742	6.08G	0.03	97.56	93.4	43.46
